# Supplementary material for: (E)-2-[1-(1-Benzothio­phen-3-yl)ethyl­idene]hydrazinecarbothio­amide methanol hemisolvate
Source: Acta Crystallogr Sect E Struct Rep Online. 2008 May 10;64(Pt 6):o1022–3. doi: 10.1107/S160053680801297X (PMC2961618; doi:10.1107/S160053680801297X)
Supplement: Supplementary file 1 [file e-64-o1022-sup1.cif]

##############################################################################
###                                                                        ###
###        Electronic paper (Acta Crystallographica Section E)             ###
###                                                                        ###
##############################################################################
#                                                                            #
# This CIF contains the data in a paper accepted for publication in Acta     #
# Crystallographica Section E. It conforms to the requirements of Notes      #
# for Authors for Section E, and has been peer reviewed under the auspices   #
# of the IUCr Commission on Journals.                                        #
#                                                                            #
# Full details of the Crystallographic Information File format               #
# are given in the paper "The Crystallographic Information File (CIF):       #
# a New Standard Archive File for Crystallography" by S. R. Hall, F. H.      #
# Allen and I. D. Brown [Acta Cryst. (1991), A47, 655-685].                  #
#                                                                            #
# The current version of the core CIF dictionary is obtainable from          #
# ftp://ftp.iucr.org/pub/cif_core.dic. The current version number is 2.4.    #
#                                                                            #
# Software is freely available for graphical display of the structure(s) in  #
# this CIF.  For information consult the CIF home page http://www.iucr.org/  #
# cif/home.html                                                              #
#                                                                            #
# This file may be used for bona fide research purposes within the           #
# scientific community so long as proper attribution is given to the journal # 
# article from which it was obtained.                                        #
#                                                                            #
##############################################################################
                                             
data_global
_audit_creation_method     SHELXL-97
_journal_date_recd_electronic     2008-04-23
_journal_date_accepted     2008-05-02
_journal_name_full     'Acta Crystallographica, Section E'
_journal_year     2008
_journal_volume     64
_journal_issue      6
_journal_page_first     o1022
_journal_page_last     o1023
_journal_paper_category     QO
_journal_coeditor_code     HB2725
_publ_contact_author_name     'Professor Yang Farina'
_publ_contact_author_address
;
School of Chemical Sciences and Food Technology
Faculty of Science and Technology
Universiti Kebangsaan Malaysia
43600 UKM Bangi,
Selangor,
MALAYSIA
;
_publ_contact_author_email     farina@ukm.my
_publ_contact_author_fax     +60-3-89215410
_publ_contact_author_phone     +60-3-89213901
_publ_section_title
;
(<i>E</i>)-2-[1-(1-Benzothiophen-3-yl)ethylidene]hydrazinecarbothioamide
methanol hemisolvate
;
loop_
    _publ_author_name
    _publ_author_address
    "Kayed, Safa'a Fares"
;        School of Chemical Sciences and Food Technology
         Faculty of Science and Technology
         Universiti Kebangsaan Malaysia
         43600 UKM Bangi,
         Selangor,
         Malaysia
;
    'Farina, Yang'
;        School of Chemical Sciences and Food Technology
         Faculty of Science and Technology
         Universiti Kebangsaan Malaysia
         43600 UKM Bangi,
         Selangor,
         Malaysia
;
    'Kassim, Mohammad'
;        School of Chemical Sciences and Food Technology
         Faculty of Science and Technology
         Universiti Kebangsaan Malaysia
         43600 UKM Bangi,
         Selangor,
         Malaysia
;
    'Simpson, Jim'
;       Department of Chemistry
        University of Otago
        P.O. Box 56
        Dunedin
        New Zealand
;
data_I
_chemical_name_systematic
;
(<i>E</i>)-2-[1-(1-Benzothiophen-3-yl)ethylidene]hydrazinecarbothioamide
methanol hemisolvate
;
_chemical_name_common     ?
_chemical_formula_moiety     'C11 H11 N3 S2, 0.5(C H4 O)'
_chemical_formula_sum     'C11.5 H13 N3 O S2'
_chemical_formula_weight     265.38
_chemical_melting_point     ?
_symmetry_cell_setting     monoclinic
_symmetry_space_group_name_H-M     'P 21/c'
_symmetry_space_group_name_Hall     '-P 2ybc'
loop_
    _symmetry_equiv_pos_as_xyz
    'x, y, z'
    '-x, y+1/2, -z+1/2'
    '-x, -y, -z'
    'x, -y-1/2, z-1/2'
_cell_length_a     18.9438(12)
_cell_length_b     17.7076(11)
_cell_length_c     15.4145(10)
_cell_angle_alpha     90.00
_cell_angle_beta     107.238(3)
_cell_angle_gamma     90.00
_cell_volume     4938.5(5)
_cell_formula_units_Z     16
_cell_measurement_reflns_used     8980
_cell_measurement_theta_min     2.25
_cell_measurement_theta_max     25.64
_cell_measurement_temperature     92(2)
_exptl_crystal_description     Block
_exptl_crystal_colour     colourless
_exptl_crystal_size_max     0.31
_exptl_crystal_size_mid     0.20
_exptl_crystal_size_min     0.13
_exptl_crystal_density_diffrn     1.428
_exptl_crystal_density_meas     ?
_exptl_crystal_density_method     'not measured'
_exptl_crystal_F_000     2224
_exptl_absorpt_coefficient_mu     0.415
_exptl_absorpt_correction_type     multi-scan
_exptl_absorpt_process_details     '(SADABS; Bruker, 2006)'
_exptl_absorpt_correction_T_min     0.777
_exptl_absorpt_correction_T_max     0.947
_exptl_special_details
;
;
_diffrn_ambient_temperature     92(2)
_diffrn_radiation_type     MoK\a
_diffrn_radiation_wavelength     0.71073
_diffrn_radiation_source     'fine-focus sealed tube'
_diffrn_radiation_monochromator     graphite
_diffrn_measurement_device_type     'Bruker APEXII CCD area-detector'
_diffrn_measurement_method     \w
_diffrn_detector_area_resol_mean     ?
_diffrn_reflns_number     65034
_diffrn_reflns_av_R_equivalents     0.0855
_diffrn_reflns_av_sigmaI/netI     0.0569
_diffrn_reflns_theta_min     1.13
_diffrn_reflns_theta_max     27.14
_diffrn_reflns_theta_full     27.14
_diffrn_measured_fraction_theta_max     0.993
_diffrn_measured_fraction_theta_full     0.993
_diffrn_reflns_limit_h_min     -24
_diffrn_reflns_limit_h_max     24
_diffrn_reflns_limit_k_min     -22
_diffrn_reflns_limit_k_max     22
_diffrn_reflns_limit_l_min     -19
_diffrn_reflns_limit_l_max     18
_diffrn_standards_number     0
_diffrn_standards_interval_count     ?
_diffrn_standards_interval_time     ?
_diffrn_standards_decay_%     ?
_refine_special_details
;
Refinement of <i>F</i>^2^ against ALL reflections. The weighted <i>R</i>-factor
<i>wR</i> and goodness of fit <i>S</i> are based on <i>F</i>^2^, conventional
<i>R</i>-factors <i>R</i> are based on <i>F</i>, with <i>F</i> set to zero for
negative <i>F</i>^2^. The threshold expression of <i>F</i>^2^ >
\s(<i>F</i>^2^) is used only for calculating <i>R</i>-factors(gt) <i>etc</i>.
and is not relevant to the choice of reflections for refinement.
<i>R</i>-factors based on <i>F</i>^2^ are statistically about twice as large
as those based on <i>F</i>, and <i>R</i>- factors based on ALL data will be
even larger.
;
_reflns_number_total     10871
_reflns_number_gt     8171
_reflns_threshold_expression     I>2\s(I)
_refine_ls_structure_factor_coef     Fsqd
_refine_ls_matrix_type     full
_refine_ls_R_factor_all     0.0885
_refine_ls_R_factor_gt     0.0666
_refine_ls_wR_factor_gt     0.1853
_refine_ls_wR_factor_ref     0.2026
_refine_ls_goodness_of_fit_ref     1.028
_refine_ls_restrained_S_all     1.028
_refine_ls_number_reflns     10871
_refine_ls_number_parameters     655
_refine_ls_number_restraints     12
_refine_ls_hydrogen_treatment     mixed
_refine_ls_weighting_scheme     calc
_refine_ls_weighting_details
         'calc w=1/[\s^2^(Fo^2^)+(0.1068P)^2^+8.4506P] where P=(Fo^2^+2Fc^2^)/3'
_atom_sites_solution_hydrogens     geom
_atom_sites_solution_primary     direct
_atom_sites_solution_secondary     difmap
_refine_ls_shift/su_max     0.001
_refine_ls_shift/su_mean     0.000
_refine_diff_density_max     1.713
_refine_diff_density_min     -2.305
_refine_ls_extinction_method     none
_refine_ls_extinction_coef     ?
loop_
    _atom_type_symbol
    _atom_type_description
    _atom_type_scat_dispersion_real
    _atom_type_scat_dispersion_imag
    _atom_type_scat_source
    C C 0.0033 0.0016 'International Tables Vol C Tables 4.2.6.8 and 6.1.1.4'
    H H 0.0000 0.0000 'International Tables Vol C Tables 4.2.6.8 and 6.1.1.4'
    N N 0.0061 0.0033 'International Tables Vol C Tables 4.2.6.8 and 6.1.1.4'
    S S 0.1246 0.1234 'International Tables Vol C Tables 4.2.6.8 and 6.1.1.4'
    O O 0.0106 0.0060 'International Tables Vol C Tables 4.2.6.8 and 6.1.1.4'
_computing_data_collection     'APEX2 (Bruker, 2006)'
_computing_cell_refinement     'APEX2 (Bruker, 2006) and SAINT (Bruker, 2006)'
_computing_data_reduction     'SAINT (Bruker, 2006)'
_computing_structure_solution
;
SHELXS97 (Sheldrick, 2008) and TITAN (Hunter & Simpson, 1999)
;
_computing_structure_refinement
;
SHELXL97 (Sheldrick, 2008) and TITAN (Hunter & Simpson, 1999)
;
_computing_molecular_graphics
;
SHELXTL (Sheldrick, 2008), ORTEP-3 (Farrugia, 1997) and Mercury
(Macrae <i>et al.</i>,  2006)
;
_computing_publication_material
;
SHELXL97 (Sheldrick, 2008), enCIFer (Allen <i>et al.</i>,  2004)
and PLATON (Spek, 2003)
;
loop_
    _atom_site_type_symbol
    _atom_site_label
    _atom_site_fract_x
    _atom_site_fract_y
    _atom_site_fract_z
    _atom_site_U_iso_or_equiv
    _atom_site_adp_type
    _atom_site_calc_flag
    _atom_site_refinement_flags
    _atom_site_occupancy
    _atom_site_disorder_assembly
    _atom_site_disorder_group
    C C1A 0.40620(18) 0.50684(18) 0.8528(2) 0.0201(7) Uani d . 1 . .
    C C2A 0.36631(19) 0.44650(19) 0.8029(2) 0.0241(7) Uani d . 1 . .
    H H2A 0.3746 0.4300 0.7480 0.029 Uiso calc R 1 . .
    C C3A 0.3144(2) 0.41176(19) 0.8364(2) 0.0254(7) Uani d . 1 . .
    H H3A 0.2872 0.3700 0.8046 0.030 Uiso calc R 1 . .
    C C4A 0.3010(2) 0.4368(2) 0.9163(3) 0.0263(8) Uani d . 1 . .
    H H4A 0.2643 0.4125 0.9370 0.032 Uiso calc R 1 . .
    C C5A 0.3402(2) 0.4960(2) 0.9651(3) 0.0252(7) Uani d . 1 . .
    H H5A 0.3309 0.5124 1.0193 0.030 Uiso calc R 1 . .
    C C6A 0.39438(18) 0.53217(18) 0.9341(2) 0.0212(7) Uani d . 1 . .
    S S1A 0.47650(5) 0.55720(5) 0.82797(6) 0.0235(2) Uani d . 1 . .
    C C7A 0.44278(18) 0.59319(19) 0.9744(2) 0.0224(7) Uani d . 1 . .
    H H7A 0.4422 0.6176 1.0291 0.027 Uiso calc R 1 . .
    C C8A 0.48976(18) 0.61239(18) 0.9258(2) 0.0200(7) Uani d . 1 . .
    C C9A 0.54827(18) 0.66957(18) 0.9473(2) 0.0207(7) Uani d . 1 . .
    C C10A 0.56188(18) 0.71682(19) 1.0314(2) 0.0223(7) Uani d . 1 . .
    H H10A 0.6108 0.7051 1.0729 0.033 Uiso calc R 1 . .
    H H10B 0.5241 0.7058 1.0614 0.033 Uiso calc R 1 . .
    H H10C 0.5596 0.7704 1.0150 0.033 Uiso calc R 1 . .
    N N1A 0.58542(15) 0.67430(16) 0.8893(2) 0.0213(6) Uani d . 1 . .
    N N2A 0.64370(16) 0.72396(16) 0.9091(2) 0.0211(6) Uani d D 1 . .
    H H2NA 0.659(2) 0.743(2) 0.9613(13) 0.025 Uiso d D 1 . .
    C C11A 0.67880(18) 0.73726(18) 0.8465(2) 0.0194(7) Uani d . 1 . .
    S S2A 0.75517(5) 0.79377(5) 0.87472(6) 0.02159(19) Uani d . 1 . .
    N N3A 0.65198(17) 0.70631(19) 0.7655(2) 0.0261(6) Uani d D 1 . .
    H H3N1 0.676(2) 0.714(2) 0.729(2) 0.031 Uiso d D 1 . .
    H H3N2 0.6187(17) 0.6733(18) 0.758(3) 0.031 Uiso d D 1 . .
    C C1B 0.1144(2) 0.9732(2) 0.6666(2) 0.0259(7) Uani d . 1 . .
    C C2B 0.1682(2) 1.0138(2) 0.7312(3) 0.0377(10) Uani d . 1 . .
    H H2B 0.1676 1.0165 0.7926 0.045 Uiso calc R 1 . .
    C C3B 0.2225(2) 1.0503(2) 0.7030(3) 0.0347(9) Uani d . 1 . .
    H H3B 0.2594 1.0787 0.7458 0.042 Uiso calc R 1 . .
    C C4B 0.2239(2) 1.0461(2) 0.6135(3) 0.0295(8) Uani d . 1 . .
    H H4B 0.2614 1.0720 0.5959 0.035 Uiso calc R 1 . .
    C C5B 0.1714(2) 1.0047(2) 0.5495(3) 0.0267(8) Uani d . 1 . .
    H H5B 0.1730 1.0015 0.4886 0.032 Uiso calc R 1 . .
    C C6B 0.11558(18) 0.96745(18) 0.5761(2) 0.0213(7) Uani d . 1 . .
    S S1B 0.04048(5) 0.92419(5) 0.68465(6) 0.0294(2) Uani d . 1 . .
    C C7B 0.05600(19) 0.92149(19) 0.5224(2) 0.0227(7) Uani d . 1 . .
    H H7B 0.0484 0.9107 0.4600 0.027 Uiso calc R 1 . .
    C C8B 0.01121(18) 0.89489(18) 0.5715(2) 0.0203(7) Uani d . 1 . .
    C C9B -0.05345(18) 0.84574(18) 0.5407(2) 0.0217(7) Uani d . 1 . .
    C C10B -0.0764(2) 0.8167(2) 0.4454(2) 0.0269(8) Uani d . 1 . .
    H H10D -0.0763 0.7614 0.4461 0.040 Uiso calc R 1 . .
    H H10E -0.0417 0.8349 0.4138 0.040 Uiso calc R 1 . .
    H H10F -0.1262 0.8349 0.4137 0.040 Uiso calc R 1 . .
    N N1B -0.08527(15) 0.83003(16) 0.6022(2) 0.0212(6) Uani d . 1 . .
    N N2B -0.14681(16) 0.78420(16) 0.5770(2) 0.0216(6) Uani d D 1 . .
    H H2NB -0.166(2) 0.768(2) 0.5243(13) 0.026 Uiso d D 1 . .
    C C11B -0.17783(18) 0.76294(19) 0.6424(2) 0.0202(7) Uani d . 1 . .
    S S2B -0.25346(5) 0.70679(5) 0.61499(6) 0.0227(2) Uani d . 1 . .
    N N3B -0.14553(16) 0.78669(17) 0.7263(2) 0.0233(6) Uani d D 1 . .
    H H3N3 -0.1059(13) 0.811(2) 0.735(3) 0.028 Uiso d D 1 . .
    H H3N4 -0.165(2) 0.770(2) 0.765(2) 0.028 Uiso d D 1 . .
    C C1C 0.3583(2) 0.7371(2) 0.6860(2) 0.0258(7) Uani d . 1 . .
    C C2C 0.4354(2) 0.7437(2) 0.7138(3) 0.0297(8) Uani d . 1 . .
    H H2C 0.4661 0.7002 0.7229 0.036 Uiso calc R 1 . .
    C C3C 0.4653(2) 0.8154(2) 0.7275(3) 0.0323(9) Uani d . 1 . .
    H H3C 0.5175 0.8214 0.7466 0.039 Uiso calc R 1 . .
    C C4C 0.4199(2) 0.8795(2) 0.7138(3) 0.0351(9) Uani d . 1 . .
    H H4C 0.4419 0.9281 0.7243 0.042 Uiso calc R 1 . .
    C C5C 0.3439(2) 0.8733(2) 0.6853(3) 0.0351(9) Uani d . 1 . .
    H H5C 0.3138 0.9172 0.6760 0.042 Uiso calc R 1 . .
    C C6C 0.3117(2) 0.8011(2) 0.6700(2) 0.0266(8) Uani d . 1 . .
    S S1C 0.30752(5) 0.65375(5) 0.66624(7) 0.0281(2) Uani d . 1 . .
    C C7C 0.2349(2) 0.7803(2) 0.6387(3) 0.0287(8) Uani d . 1 . .
    H H7C 0.1955 0.8158 0.6234 0.034 Uiso calc R 1 . .
    C C8C 0.2248(2) 0.70426(19) 0.6336(2) 0.0244(7) Uani d . 1 . .
    C C9C 0.1548(2) 0.6635(2) 0.6066(2) 0.0258(7) Uani d . 1 . .
    C C10C 0.0836(2) 0.7064(2) 0.5745(3) 0.0319(9) Uani d . 1 . .
    H H10G 0.0759 0.7230 0.5117 0.048 Uiso calc R 1 . .
    H H10H 0.0857 0.7506 0.6135 0.048 Uiso calc R 1 . .
    H H10I 0.0426 0.6737 0.5773 0.048 Uiso calc R 1 . .
    N N1C 0.16139(17) 0.59049(17) 0.6156(2) 0.0297(7) Uani d . 1 . .
    N N2C 0.09860(18) 0.54666(18) 0.5948(2) 0.0346(8) Uani d D 1 . .
    H H2NC 0.0583(14) 0.559(3) 0.556(3) 0.042 Uiso d D 1 . .
    C C11C 0.1060(2) 0.4744(2) 0.6250(3) 0.0298(8) Uani d . 1 . .
    S S2C 0.03402(6) 0.41383(6) 0.60223(8) 0.0448(3) Uani d . 1 . .
    N N3C 0.17357(19) 0.45564(18) 0.6749(2) 0.0322(8) Uani d D 1 . .
    H H3N5 0.2098(18) 0.485(2) 0.688(3) 0.050(15) Uiso d D 1 . .
    H H3N6 0.184(3) 0.4118(12) 0.696(3) 0.051(15) Uiso d D 1 . .
    C C1D 0.1294(2) 0.7575(2) 0.3394(3) 0.0292(8) Uani d . 1 . .
    C C2D 0.0537(2) 0.7729(3) 0.3080(3) 0.0398(10) Uani d . 1 . .
    H H2D 0.0181 0.7340 0.3021 0.048 Uiso calc R 1 . .
    C C3D 0.0326(3) 0.8473(3) 0.2858(3) 0.0445(11) Uani d . 1 . .
    H H3D -0.0184 0.8593 0.2636 0.053 Uiso calc R 1 . .
    C C4D 0.0844(3) 0.9040(3) 0.2953(3) 0.0412(10) Uani d . 1 . .
    H H4D 0.0682 0.9543 0.2798 0.049 Uiso calc R 1 . .
    C C5D 0.1592(2) 0.8893(2) 0.3268(3) 0.0347(9) Uani d . 1 . .
    H H5D 0.1940 0.9291 0.3334 0.042 Uiso calc R 1 . .
    C C6D 0.1832(2) 0.8146(2) 0.3492(2) 0.0277(8) Uani d . 1 . .
    S S1D 0.16977(5) 0.66977(5) 0.37222(7) 0.0311(2) Uani d . 1 . .
    C C7D 0.2567(2) 0.7850(2) 0.3818(2) 0.0272(8) Uani d . 1 . .
    H H7D 0.3000 0.8149 0.3917 0.033 Uiso calc R 1 . .
    C C8D 0.2576(2) 0.7092(2) 0.3971(2) 0.0252(7) Uani d . 1 . .
    C C9D 0.32188(19) 0.6605(2) 0.4331(2) 0.0245(7) Uani d . 1 . .
    C C10D 0.3983(2) 0.6910(2) 0.4466(3) 0.0341(9) Uani d . 1 . .
    H H10J 0.4262 0.6885 0.5112 0.051 Uiso calc R 1 . .
    H H10K 0.3951 0.7436 0.4261 0.051 Uiso calc R 1 . .
    H H10L 0.4234 0.6608 0.4113 0.051 Uiso calc R 1 . .
    N N1D 0.30772(17) 0.59253(17) 0.4530(2) 0.0291(7) Uani d . 1 . .
    N N2D 0.36755(19) 0.54664(19) 0.4909(3) 0.0376(8) Uani d D 1 . .
    H H2ND 0.4088(15) 0.560(3) 0.486(4) 0.060(17) Uiso d D 1 . .
    C C11D 0.3565(2) 0.4790(2) 0.5254(3) 0.0313(8) Uani d . 1 . .
    S S2D 0.43168(7) 0.42374(7) 0.57328(9) 0.0476(3) Uani d . 1 . .
    N N3D 0.28874(19) 0.45965(18) 0.5210(2) 0.0317(7) Uani d D 1 . .
    H H3N7 0.2536(17) 0.489(2) 0.496(3) 0.038 Uiso d D 1 . .
    H H3N8 0.284(3) 0.4170(13) 0.542(3) 0.038(13) Uiso d D 1 . .
    O O1S 0.1306(3) 0.4894(3) 0.4258(4) 0.0888(14) Uani d . 1 . .
    H H1S 0.0944 0.5187 0.4186 0.133 Uiso calc R 1 . .
    C C1S 0.1058(5) 0.4166(4) 0.4115(5) 0.087(2) Uani d . 1 . .
    H H1S1 0.1150 0.3907 0.4700 0.130 Uiso calc R 1 . .
    H H1S2 0.1321 0.3903 0.3743 0.130 Uiso calc R 1 . .
    H H1S3 0.0527 0.4166 0.3799 0.130 Uiso calc R 1 . .
    O O2S 0.5431(3) 0.5968(3) 0.6341(4) 0.0867(12) Uani d . 1 . .
    H H2S 0.5637 0.6279 0.6084 0.130 Uiso calc R 1 . .
    C C2S 0.5875(4) 0.5453(4) 0.6686(5) 0.0867(12) Uani d . 1 . .
    H H2S1 0.5690 0.4972 0.6390 0.130 Uiso calc R 1 . .
    H H2S2 0.5925 0.5417 0.7336 0.130 Uiso calc R 1 . .
    H H2S3 0.6357 0.5565 0.6604 0.130 Uiso calc R 1 . .
loop_
    _atom_site_aniso_label
    _atom_site_aniso_U_11
    _atom_site_aniso_U_22
    _atom_site_aniso_U_33
    _atom_site_aniso_U_12
    _atom_site_aniso_U_13
    _atom_site_aniso_U_23
    C1A 0.0172(16) 0.0190(15) 0.0232(16) 0.0036(12) 0.0044(13) 0.0020(13)
    C2A 0.0233(18) 0.0233(17) 0.0233(17) 0.0026(13) 0.0034(14) 0.0008(14)
    C3A 0.0215(17) 0.0193(16) 0.0299(18) 0.0008(13) -0.0009(14) 0.0008(14)
    C4A 0.0233(18) 0.0225(17) 0.0321(19) -0.0027(14) 0.0066(15) 0.0042(14)
    C5A 0.0221(17) 0.0248(17) 0.0305(18) -0.0023(13) 0.0106(14) -0.0021(14)
    C6A 0.0184(16) 0.0195(15) 0.0250(17) 0.0019(13) 0.0051(13) 0.0008(13)
    S1A 0.0239(4) 0.0254(4) 0.0230(4) -0.0015(3) 0.0099(3) -0.0025(3)
    C7A 0.0177(16) 0.0219(16) 0.0264(17) -0.0003(13) 0.0048(13) -0.0024(14)
    C8A 0.0181(16) 0.0184(15) 0.0220(16) 0.0021(12) 0.0036(13) 0.0009(13)
    C9A 0.0183(16) 0.0207(15) 0.0246(17) 0.0035(13) 0.0087(13) 0.0047(13)
    C10A 0.0161(16) 0.0240(16) 0.0264(17) -0.0022(13) 0.0058(13) -0.0026(14)
    N1A 0.0154(13) 0.0234(14) 0.0245(14) -0.0005(11) 0.0052(11) 0.0016(11)
    N2A 0.0171(14) 0.0252(14) 0.0227(14) -0.0016(11) 0.0084(11) 0.0004(12)
    C11A 0.0165(15) 0.0199(15) 0.0217(16) 0.0059(12) 0.0055(12) 0.0045(13)
    S2A 0.0189(4) 0.0245(4) 0.0226(4) -0.0021(3) 0.0080(3) 0.0015(3)
    N3A 0.0196(15) 0.0372(17) 0.0234(15) -0.0058(13) 0.0094(12) -0.0016(13)
    C1B 0.0258(18) 0.0249(17) 0.0278(18) -0.0029(14) 0.0094(14) -0.0011(14)
    C2B 0.041(2) 0.042(2) 0.030(2) -0.0145(19) 0.0110(18) -0.0093(18)
    C3B 0.030(2) 0.033(2) 0.040(2) -0.0115(16) 0.0085(17) -0.0105(17)
    C4B 0.0217(18) 0.0255(18) 0.044(2) -0.0058(14) 0.0135(16) -0.0048(16)
    C5B 0.0233(18) 0.0245(17) 0.035(2) -0.0019(14) 0.0126(15) -0.0027(15)
    C6B 0.0189(16) 0.0187(15) 0.0256(17) 0.0002(12) 0.0055(13) -0.0002(13)
    S1B 0.0309(5) 0.0340(5) 0.0245(4) -0.0113(4) 0.0102(4) -0.0034(4)
    C7B 0.0190(16) 0.0217(16) 0.0270(17) -0.0013(13) 0.0061(13) -0.0008(14)
    C8B 0.0190(16) 0.0177(15) 0.0236(16) -0.0005(12) 0.0051(13) 0.0003(13)
    C9B 0.0186(16) 0.0203(16) 0.0256(17) 0.0032(13) 0.0056(13) 0.0015(13)
    C10B 0.0220(18) 0.0335(19) 0.0258(18) -0.0078(15) 0.0080(14) -0.0050(15)
    N1B 0.0161(14) 0.0225(14) 0.0252(14) -0.0016(11) 0.0068(11) 0.0015(11)
    N2B 0.0172(14) 0.0250(14) 0.0227(14) -0.0032(11) 0.0061(11) -0.0004(12)
    C11B 0.0160(15) 0.0221(16) 0.0228(16) 0.0048(12) 0.0062(12) 0.0022(13)
    S2B 0.0205(4) 0.0264(4) 0.0220(4) -0.0052(3) 0.0075(3) -0.0001(3)
    N3B 0.0171(14) 0.0313(16) 0.0217(14) -0.0048(12) 0.0060(11) -0.0023(12)
    C1C 0.0257(18) 0.0245(17) 0.0251(17) -0.0020(14) 0.0045(14) 0.0001(14)
    C2C 0.0250(19) 0.0319(19) 0.0292(19) -0.0023(15) 0.0036(15) -0.0008(16)
    C3C 0.0253(19) 0.039(2) 0.031(2) -0.0068(16) 0.0054(16) 0.0047(17)
    C4C 0.038(2) 0.0288(19) 0.036(2) -0.0118(17) 0.0081(17) 0.0033(17)
    C5C 0.038(2) 0.0220(18) 0.042(2) -0.0034(16) 0.0062(18) 0.0031(16)
    C6C 0.0262(19) 0.0250(17) 0.0275(18) -0.0027(14) 0.0061(14) 0.0033(14)
    S1C 0.0214(4) 0.0215(4) 0.0368(5) 0.0010(3) 0.0014(4) -0.0024(4)
    C7C 0.0283(19) 0.0264(18) 0.0300(19) -0.0002(15) 0.0065(15) 0.0014(15)
    C8C 0.0240(18) 0.0226(17) 0.0244(17) 0.0028(14) 0.0035(14) 0.0041(14)
    C9C 0.0237(18) 0.0235(17) 0.0267(18) 0.0004(14) 0.0019(14) 0.0020(14)
    C10C 0.0204(18) 0.0278(19) 0.041(2) 0.0020(14) -0.0009(16) 0.0064(16)
    N1C 0.0202(15) 0.0247(15) 0.0375(18) -0.0022(12) -0.0019(13) 0.0025(13)
    N2C 0.0241(17) 0.0233(15) 0.045(2) -0.0010(13) -0.0070(14) 0.0090(14)
    C11C 0.030(2) 0.0226(17) 0.0310(19) 0.0027(15) 0.0001(15) 0.0013(15)
    S2C 0.0349(6) 0.0298(5) 0.0523(7) -0.0090(4) -0.0136(5) 0.0164(5)
    N3C 0.0283(17) 0.0222(16) 0.0359(18) 0.0032(13) -0.0060(14) 0.0041(14)
    C1D 0.028(2) 0.0323(19) 0.0278(18) 0.0034(15) 0.0088(15) 0.0008(15)
    C2D 0.027(2) 0.054(3) 0.040(2) 0.0070(19) 0.0124(17) 0.008(2)
    C3D 0.036(2) 0.057(3) 0.042(2) 0.021(2) 0.0135(19) 0.009(2)
    C4D 0.050(3) 0.037(2) 0.043(2) 0.016(2) 0.023(2) 0.0097(19)
    C5D 0.043(2) 0.0285(19) 0.036(2) 0.0057(17) 0.0164(18) 0.0034(17)
    C6D 0.030(2) 0.0279(18) 0.0256(18) 0.0026(15) 0.0094(15) 0.0015(15)
    S1D 0.0210(5) 0.0279(5) 0.0415(5) -0.0019(4) 0.0045(4) 0.0037(4)
    C7D 0.0275(19) 0.0286(18) 0.0246(18) 0.0000(14) 0.0064(14) 0.0024(14)
    C8D 0.0223(17) 0.0237(17) 0.0275(18) -0.0039(14) 0.0041(14) -0.0005(14)
    C9D 0.0198(17) 0.0278(18) 0.0239(17) -0.0037(14) 0.0033(13) 0.0030(14)
    C10D 0.0218(19) 0.0304(19) 0.046(2) -0.0019(15) 0.0044(17) 0.0099(18)
    N1D 0.0234(16) 0.0246(15) 0.0361(17) 0.0020(12) 0.0038(13) 0.0047(13)
    N2D 0.0237(17) 0.0310(17) 0.057(2) 0.0019(14) 0.0092(16) 0.0149(16)
    C11D 0.032(2) 0.0236(18) 0.036(2) 0.0032(15) 0.0071(16) 0.0038(16)
    S2D 0.0374(6) 0.0426(6) 0.0628(8) 0.0165(5) 0.0150(5) 0.0240(6)
    N3D 0.0286(18) 0.0218(15) 0.045(2) 0.0031(13) 0.0112(15) 0.0087(14)
    O1S 0.089(4) 0.094(4) 0.089(3) 0.009(3) 0.035(3) -0.003(3)
    C1S 0.111(6) 0.074(5) 0.080(5) -0.010(4) 0.034(4) -0.018(4)
    O2S 0.099(3) 0.064(2) 0.097(3) 0.013(2) 0.030(2) -0.002(2)
    C2S 0.099(3) 0.064(2) 0.097(3) 0.013(2) 0.030(2) -0.002(2)
_geom_special_details
;
All e.s.d.'s (except the e.s.d. in the dihedral angle between two l.s. planes)
are estimated using the full covariance matrix. The cell e.s.d.'s are taken
into account individually in the estimation of e.s.d.'s in distances, angles
and torsion angles; correlations between e.s.d.'s in cell parameters are only
used when they are defined by crystal symmetry. An approximate (isotropic)
treatment of cell e.s.d.'s is used for estimating e.s.d.'s involving l.s.
planes.
;
loop_
    _geom_bond_atom_site_label_1
    _geom_bond_atom_site_label_2
    _geom_bond_site_symmetry_2
    _geom_bond_distance
    _geom_bond_publ_flag
    C1A C2A . 1.400(5) ?
    C1A C6A . 1.410(5) ?
    C1A S1A . 1.737(3) ?
    C2A C3A . 1.384(5) ?
    C2A H2A . 0.9500 ?
    C3A C4A . 1.400(5) ?
    C3A H3A . 0.9500 ?
    C4A C5A . 1.373(5) ?
    C4A H4A . 0.9500 ?
    C5A C6A . 1.407(5) ?
    C5A H5A . 0.9500 ?
    C6A C7A . 1.434(5) ?
    S1A C8A . 1.751(3) ?
    C7A C8A . 1.366(5) ?
    C7A H7A . 0.9500 ?
    C8A C9A . 1.465(5) ?
    C9A N1A . 1.294(4) ?
    C9A C10A . 1.501(5) ?
    C10A H10A . 0.9800 ?
    C10A H10B . 0.9800 ?
    C10A H10C . 0.9800 ?
    N1A N2A . 1.373(4) ?
    N2A C11A . 1.346(4) ?
    N2A H2NA . 0.841(10) ?
    C11A N3A . 1.319(4) ?
    C11A S2A . 1.706(3) ?
    N3A H3N1 . 0.839(10) ?
    N3A H3N2 . 0.843(10) ?
    C1B C2B . 1.395(5) ?
    C1B C6B . 1.405(5) ?
    C1B S1B . 1.739(4) ?
    C2B C3B . 1.390(6) ?
    C2B H2B . 0.9500 ?
    C3B C4B . 1.390(6) ?
    C3B H3B . 0.9500 ?
    C4B C5B . 1.386(5) ?
    C4B H4B . 0.9500 ?
    C5B C6B . 1.407(5) ?
    C5B H5B . 0.9500 ?
    C6B C7B . 1.438(5) ?
    S1B C8B . 1.746(3) ?
    C7B C8B . 1.376(5) ?
    C7B H7B . 0.9500 ?
    C8B C9B . 1.462(5) ?
    C9B N1B . 1.296(5) ?
    C9B C10B . 1.495(5) ?
    C10B H10D . 0.9800 ?
    C10B H10E . 0.9800 ?
    C10B H10F . 0.9800 ?
    N1B N2B . 1.379(4) ?
    N2B C11B . 1.362(4) ?
    N2B H2NB . 0.839(10) ?
    C11B N3B . 1.325(4) ?
    C11B S2B . 1.692(3) ?
    N3B H3N3 . 0.838(10) ?
    N3B H3N4 . 0.839(10) ?
    C1C C2C . 1.399(5) ?
    C1C C6C . 1.413(5) ?
    C1C S1C . 1.738(4) ?
    C2C C3C . 1.381(5) ?
    C2C H2C . 0.9500 ?
    C3C C4C . 1.401(6) ?
    C3C H3C . 0.9500 ?
    C4C C5C . 1.379(6) ?
    C4C H4C . 0.9500 ?
    C5C C6C . 1.406(5) ?
    C5C H5C . 0.9500 ?
    C6C C7C . 1.439(5) ?
    S1C C8C . 1.744(4) ?
    C7C C8C . 1.359(5) ?
    C7C H7C . 0.9500 ?
    C8C C9C . 1.458(5) ?
    C9C N1C . 1.303(5) ?
    C9C C10C . 1.499(5) ?
    C10C H10G . 0.9800 ?
    C10C H10H . 0.9800 ?
    C10C H10I . 0.9800 ?
    N1C N2C . 1.376(4) ?
    N2C C11C . 1.355(5) ?
    N2C H2NC . 0.842(10) ?
    C11C N3C . 1.326(5) ?
    C11C S2C . 1.687(4) ?
    N3C H3N5 . 0.842(10) ?
    N3C H3N6 . 0.840(10) ?
    C1D C2D . 1.396(5) ?
    C1D C6D . 1.412(5) ?
    C1D S1D . 1.740(4) ?
    C2D C3D . 1.390(6) ?
    C2D H2D . 0.9500 ?
    C3D C4D . 1.382(7) ?
    C3D H3D . 0.9500 ?
    C4D C5D . 1.379(6) ?
    C4D H4D . 0.9500 ?
    C5D C6D . 1.408(5) ?
    C5D H5D . 0.9500 ?
    C6D C7D . 1.432(5) ?
    S1D C8D . 1.739(4) ?
    S1D S1B 4_575 3.5958(14) ?
    C7D C8D . 1.362(5) ?
    C7D H7D . 0.9500 ?
    C8D C9D . 1.461(5) ?
    C9D N1D . 1.290(5) ?
    C9D C10D . 1.500(5) ?
    C10D H10J . 0.9800 ?
    C10D H10K . 0.9800 ?
    C10D H10L . 0.9800 ?
    N1D N2D . 1.376(4) ?
    N2D C11D . 1.352(5) ?
    N2D H2ND . 0.842(10) ?
    C11D N3D . 1.311(5) ?
    C11D S2D . 1.705(4) ?
    N3D H3N7 . 0.841(10) ?
    N3D H3N8 . 0.840(10) ?
    O1S C1S . 1.367(8) ?
    O1S H1S . 0.8400 ?
    C1S H1S1 . 0.9800 ?
    C1S H1S2 . 0.9800 ?
    C1S H1S3 . 0.9800 ?
    O2S C2S . 1.248(8) ?
    O2S H2S . 0.8400 ?
    C2S H2S1 . 0.9800 ?
    C2S H2S2 . 0.9800 ?
    C2S H2S3 . 0.9800 ?
loop_
    _geom_angle_atom_site_label_1
    _geom_angle_atom_site_label_2
    _geom_angle_atom_site_label_3
    _geom_angle_site_symmetry_1
    _geom_angle_site_symmetry_3
    _geom_angle
    _geom_angle_publ_flag
    C2A C1A C6A . . 121.9(3) ?
    C2A C1A S1A . . 126.5(3) ?
    C6A C1A S1A . . 111.5(2) ?
    C3A C2A C1A . . 117.5(3) ?
    C3A C2A H2A . . 121.3 ?
    C1A C2A H2A . . 121.3 ?
    C2A C3A C4A . . 121.4(3) ?
    C2A C3A H3A . . 119.3 ?
    C4A C3A H3A . . 119.3 ?
    C5A C4A C3A . . 120.9(3) ?
    C5A C4A H4A . . 119.5 ?
    C3A C4A H4A . . 119.5 ?
    C4A C5A C6A . . 119.5(3) ?
    C4A C5A H5A . . 120.3 ?
    C6A C5A H5A . . 120.3 ?
    C5A C6A C1A . . 118.7(3) ?
    C5A C6A C7A . . 129.2(3) ?
    C1A C6A C7A . . 112.1(3) ?
    C1A S1A C8A . . 91.19(16) ?
    C8A C7A C6A . . 112.7(3) ?
    C8A C7A H7A . . 123.6 ?
    C6A C7A H7A . . 123.6 ?
    C7A C8A C9A . . 128.3(3) ?
    C7A C8A S1A . . 112.5(3) ?
    C9A C8A S1A . . 119.1(3) ?
    N1A C9A C8A . . 114.7(3) ?
    N1A C9A C10A . . 124.9(3) ?
    C8A C9A C10A . . 120.4(3) ?
    C9A C10A H10A . . 109.5 ?
    C9A C10A H10B . . 109.5 ?
    H10A C10A H10B . . 109.5 ?
    C9A C10A H10C . . 109.5 ?
    H10A C10A H10C . . 109.5 ?
    H10B C10A H10C . . 109.5 ?
    C9A N1A N2A . . 117.0(3) ?
    C11A N2A N1A . . 119.2(3) ?
    C11A N2A H2NA . . 120(3) ?
    N1A N2A H2NA . . 120(3) ?
    N3A C11A N2A . . 118.2(3) ?
    N3A C11A S2A . . 123.0(3) ?
    N2A C11A S2A . . 118.8(3) ?
    C11A N3A H3N1 . . 116(3) ?
    C11A N3A H3N2 . . 119(3) ?
    H3N1 N3A H3N2 . . 124(4) ?
    C2B C1B C6B . . 121.5(3) ?
    C2B C1B S1B . . 126.5(3) ?
    C6B C1B S1B . . 111.9(3) ?
    C3B C2B C1B . . 117.9(4) ?
    C3B C2B H2B . . 121.0 ?
    C1B C2B H2B . . 121.0 ?
    C2B C3B C4B . . 121.3(4) ?
    C2B C3B H3B . . 119.4 ?
    C4B C3B H3B . . 119.4 ?
    C5B C4B C3B . . 120.9(4) ?
    C5B C4B H4B . . 119.5 ?
    C3B C4B H4B . . 119.5 ?
    C4B C5B C6B . . 118.9(4) ?
    C4B C5B H5B . . 120.5 ?
    C6B C5B H5B . . 120.5 ?
    C1B C6B C5B . . 119.3(3) ?
    C1B C6B C7B . . 111.8(3) ?
    C5B C6B C7B . . 128.9(3) ?
    C1B S1B C8B . . 91.17(17) ?
    C8B C7B C6B . . 112.6(3) ?
    C8B C7B H7B . . 123.7 ?
    C6B C7B H7B . . 123.7 ?
    C7B C8B C9B . . 128.3(3) ?
    C7B C8B S1B . . 112.5(3) ?
    C9B C8B S1B . . 119.2(3) ?
    N1B C9B C8B . . 114.7(3) ?
    N1B C9B C10B . . 125.7(3) ?
    C8B C9B C10B . . 119.7(3) ?
    C9B C10B H10D . . 109.5 ?
    C9B C10B H10E . . 109.5 ?
    H10D C10B H10E . . 109.5 ?
    C9B C10B H10F . . 109.5 ?
    H10D C10B H10F . . 109.5 ?
    H10E C10B H10F . . 109.5 ?
    C9B N1B N2B . . 117.2(3) ?
    C11B N2B N1B . . 117.9(3) ?
    C11B N2B H2NB . . 118(3) ?
    N1B N2B H2NB . . 125(3) ?
    N3B C11B N2B . . 117.4(3) ?
    N3B C11B S2B . . 122.8(3) ?
    N2B C11B S2B . . 119.8(3) ?
    C11B N3B H3N3 . . 116(3) ?
    C11B N3B H3N4 . . 115(3) ?
    H3N3 N3B H3N4 . . 129(4) ?
    C2C C1C C6C . . 121.8(3) ?
    C2C C1C S1C . . 126.7(3) ?
    C6C C1C S1C . . 111.5(3) ?
    C3C C2C C1C . . 117.9(4) ?
    C3C C2C H2C . . 121.1 ?
    C1C C2C H2C . . 121.1 ?
    C2C C3C C4C . . 121.0(4) ?
    C2C C3C H3C . . 119.5 ?
    C4C C3C H3C . . 119.5 ?
    C5C C4C C3C . . 121.3(4) ?
    C5C C4C H4C . . 119.3 ?
    C3C C4C H4C . . 119.3 ?
    C4C C5C C6C . . 119.0(4) ?
    C4C C5C H5C . . 120.5 ?
    C6C C5C H5C . . 120.5 ?
    C5C C6C C1C . . 118.9(3) ?
    C5C C6C C7C . . 129.4(4) ?
    C1C C6C C7C . . 111.7(3) ?
    C1C S1C C8C . . 91.05(17) ?
    C8C C7C C6C . . 112.6(3) ?
    C8C C7C H7C . . 123.7 ?
    C6C C7C H7C . . 123.7 ?
    C7C C8C C9C . . 127.4(3) ?
    C7C C8C S1C . . 113.1(3) ?
    C9C C8C S1C . . 119.5(3) ?
    N1C C9C C8C . . 114.2(3) ?
    N1C C9C C10C . . 125.9(3) ?
    C8C C9C C10C . . 119.8(3) ?
    C9C C10C H10G . . 109.5 ?
    C9C C10C H10H . . 109.5 ?
    H10G C10C H10H . . 109.5 ?
    C9C C10C H10I . . 109.5 ?
    H10G C10C H10I . . 109.5 ?
    H10H C10C H10I . . 109.5 ?
    C9C N1C N2C . . 119.1(3) ?
    C11C N2C N1C . . 117.3(3) ?
    C11C N2C H2NC . . 117(3) ?
    N1C N2C H2NC . . 124(3) ?
    N3C C11C N2C . . 114.8(3) ?
    N3C C11C S2C . . 122.9(3) ?
    N2C C11C S2C . . 122.3(3) ?
    C11C N3C H3N5 . . 124(4) ?
    C11C N3C H3N6 . . 122(4) ?
    H3N5 N3C H3N6 . . 114(5) ?
    C2D C1D C6D . . 122.1(4) ?
    C2D C1D S1D . . 126.4(3) ?
    C6D C1D S1D . . 111.5(3) ?
    C3D C2D C1D . . 117.4(4) ?
    C3D C2D H2D . . 121.3 ?
    C1D C2D H2D . . 121.3 ?
    C4D C3D C2D . . 121.3(4) ?
    C4D C3D H3D . . 119.3 ?
    C2D C3D H3D . . 119.3 ?
    C5D C4D C3D . . 121.5(4) ?
    C5D C4D H4D . . 119.2 ?
    C3D C4D H4D . . 119.2 ?
    C4D C5D C6D . . 119.2(4) ?
    C4D C5D H5D . . 120.4 ?
    C6D C5D H5D . . 120.4 ?
    C5D C6D C1D . . 118.4(4) ?
    C5D C6D C7D . . 129.8(4) ?
    C1D C6D C7D . . 111.8(3) ?
    C8D S1D C1D . . 90.87(18) ?
    C8D S1D S1B . 4_575 137.93(13) ?
    C1D S1D S1B . 4_575 92.50(13) ?
    C8D C7D C6D . . 112.5(3) ?
    C8D C7D H7D . . 123.8 ?
    C6D C7D H7D . . 123.8 ?
    C7D C8D C9D . . 127.8(3) ?
    C7D C8D S1D . . 113.3(3) ?
    C9D C8D S1D . . 118.8(3) ?
    N1D C9D C8D . . 115.6(3) ?
    N1D C9D C10D . . 124.3(3) ?
    C8D C9D C10D . . 120.1(3) ?
    C9D C10D H10J . . 109.5 ?
    C9D C10D H10K . . 109.5 ?
    H10J C10D H10K . . 109.5 ?
    C9D C10D H10L . . 109.5 ?
    H10J C10D H10L . . 109.5 ?
    H10K C10D H10L . . 109.5 ?
    C9D N1D N2D . . 116.7(3) ?
    C11D N2D N1D . . 119.1(3) ?
    C11D N2D H2ND . . 123(4) ?
    N1D N2D H2ND . . 117(4) ?
    N3D C11D N2D . . 118.3(3) ?
    N3D C11D S2D . . 123.5(3) ?
    N2D C11D S2D . . 118.2(3) ?
    C11D N3D H3N7 . . 120(3) ?
    C11D N3D H3N8 . . 116(3) ?
    H3N7 N3D H3N8 . . 124(5) ?
    C1S O1S H1S . . 109.5 ?
    O1S C1S H1S1 . . 109.5 ?
    O1S C1S H1S2 . . 109.5 ?
    H1S1 C1S H1S2 . . 109.5 ?
    O1S C1S H1S3 . . 109.5 ?
    H1S1 C1S H1S3 . . 109.5 ?
    H1S2 C1S H1S3 . . 109.5 ?
    C2S O2S H2S . . 109.5 ?
    O2S C2S H2S1 . . 109.5 ?
    O2S C2S H2S2 . . 109.5 ?
    H2S1 C2S H2S2 . . 109.5 ?
    O2S C2S H2S3 . . 109.5 ?
    H2S1 C2S H2S3 . . 109.5 ?
    H2S2 C2S H2S3 . . 109.5 ?
loop_
    _geom_hbond_atom_site_label_D
    _geom_hbond_atom_site_label_H
    _geom_hbond_atom_site_label_A
    _geom_hbond_site_symmetry_A
    _geom_hbond_distance_DH
    _geom_hbond_distance_HA
    _geom_hbond_distance_DA
    _geom_hbond_angle_DHA
    N3A H3N2 N1A . 0.843(10) 2.29(4) 2.641(4) 105(3)
    N3B H3N3 N1B . 0.838(10) 2.21(4) 2.617(4) 110(3)
    N3C H3N5 N1C . 0.842(10) 2.22(5) 2.543(4) 102(4)
    N3D H3N7 N1D . 0.841(10) 2.29(5) 2.643(4) 105(4)
    N3A H3N1 S2B 1_655 0.839(10) 2.500(14) 3.325(3) 168(4)
    N3B H3N4 S2A 1_455 0.839(10) 2.62(2) 3.367(3) 149(4)
    N2B H2NB S2A 4_475 0.839(10) 2.585(13) 3.412(3) 169(4)
    N3C H3N6 S2A 2_646 0.840(10) 2.76(4) 3.352(3) 129(4)
    N3C H3N6 N3B 2_546 0.840(10) 2.72(3) 3.468(5) 149(5)
    N2C H2NC S2C 3_566 0.842(10) 2.60(2) 3.392(3) 158(4)
    N3D H3N8 S2A 2_646 0.840(10) 2.738(15) 3.563(3) 168(4)
    N3D H3N7 O1S . 0.841(10) 2.26(3) 2.967(6) 142(4)
    O1S H1S S2C 3_566 0.84 2.64 3.471(5) 169
    O2S H2S S2D 3_666 0.84 2.97 3.389(6) 113
    C3A H3A S2A 2_646 0.95 2.97 3.762(4) 142
    C10A H10A S2B 4_676 0.98 2.91 3.613(3) 129
    C2B H2B O1S 4_576 0.95 2.36 3.282(7) 163
    C2S H2S1 N2D 3_666 0.98 2.74 3.266(9) 115
    C10B H10F C~g~ 3_565 0.98 2.91 3.594(4) 129
