# Supplementary material for: (E)-2-[1-(1-Benzothio­phen-3-yl)ethyl­idene]hydrazinecarbothio­amide methanol hemisolvate
Source: Acta Crystallogr Sect E Struct Rep Online. 2008 May 10;64(Pt 6):o1022–3. doi: 10.1107/S160053680801297X (PMC2961618; doi:10.1107/S160053680801297X)
Supplement: Supplementary file 2 [file e-64-o1022-Isup2.hkl]

# 
# h,k,l, Fc-squared, Fo-squared, sigma(Fo-squared) and status flag 
# 
data_I
_shelx_title ' YF4a in P2(1)/c' 
_shelx_refln_list_code          4 
_shelx_F_calc_maximum      589.75 
_exptl_crystal_F_000      2224.00 
_reflns_d_resolution_high  0.7790 
 
loop_ 
 _symmetry_equiv_pos_as_xyz 
 'x, y, z' 
 '-x, y+1/2, -z+1/2' 
 '-x, -y, -z' 
 'x, -y-1/2, z-1/2' 
 
_cell_length_a    18.9438 
_cell_length_b    17.7076 
_cell_length_c    15.4145 
_cell_angle_alpha  90.000 
_cell_angle_beta  107.238 
_cell_angle_gamma  90.000 
 
_shelx_F_squared_multiplier     1.000 
 
loop_ 
 _refln_index_h 
 _refln_index_k 
 _refln_index_l 
 _refln_F_squared_calc 
 _refln_F_squared_meas 
 _refln_F_squared_sigma 
 _refln_observed_status 
   1   0   0      140.77        2.79      2.72 o 
   2   0   0     1285.10     1249.24    140.01 o 
   3   0   0      680.14       38.49     43.68 o 
   4   0   0    13305.77     3315.72    367.81 o 
   5   0   0     1253.52     1419.83     55.64 o 
   6   0   0        0.06     1826.35    417.14 o 
   7   0   0     6721.77     5453.97    138.22 o 
   8   0   0    11285.83    13317.49    282.54 o 
   9   0   0      572.90      678.92     71.79 o 
  10   0   0    26217.38    28927.15    497.40 o 
  11   0   0     2194.44     2097.72    108.06 o 
  12   0   0     6615.98     6593.72    201.05 o 
  13   0   0      208.98      204.00     37.75 o 
  14   0   0    11303.73    12475.58    305.44 o 
  15   0   0    18519.63    18546.07    393.21 o 
  16   0   0      317.49      247.27     40.39 o 
  17   0   0     1235.78     1261.94    141.52 o 
  18   0   0     3200.41     2899.12    351.14 o 
  19   0   0     1087.07     1357.28    236.94 o 
  20   0   0      308.25      154.69     72.64 o 
  21   0   0     1017.97     1039.28    225.62 o 
  22   0   0      118.39       61.54     66.20 o 
  23   0   0     3931.56     4960.23    431.79 o 
   4   1   0      688.54      459.30     60.33 o 
   5   1   0     2895.68     3481.41     54.13 o 
   6   1   0        0.69        8.17     30.99 o 
   7   1   0    17016.61    16675.08    253.67 o 
   8   1   0     1248.25     1452.73     59.53 o 
   9   1   0     4792.81     4627.63    116.39 o 
  10   1   0      963.32      761.96     47.02 o 
  11   1   0     8368.17     8407.30    160.97 o 
  12   1   0     2942.32     2743.31    111.75 o 
  13   1   0      203.23      243.56     66.01 o 
  14   1   0      246.01      222.86     40.26 o 
  15   1   0        1.61        9.94     13.02 o 
  16   1   0     1156.18     1037.82     64.96 o 
  17   1   0      890.27      915.35     86.27 o 
  18   1   0       65.29       84.48     39.32 o 
  19   1   0     1609.14     1711.14    189.54 o 
  20   1   0     1090.54      909.09    136.78 o 
  21   1   0      310.54      330.74     66.65 o 
  22   1   0      932.23      992.92    150.84 o 
  23   1   0      265.57      239.16     87.54 o 
   1   2   0       69.54       91.78     11.49 o 
   3   2   0      100.33       18.82      5.73 o 
   4   2   0    11095.12     7912.91     78.49 o 
   5   2   0        0.12       16.40     49.94 o 
   6   2   0     3707.09     5332.42    120.94 o 
   7   2   0       25.36       30.06     20.42 o 
   8   2   0      258.53      306.77     32.95 o 
   9   2   0       39.54       42.17     13.49 o 
  10   2   0    15353.90    16324.53    342.37 o 
  11   2   0       12.28        8.36     26.14 o 
  12   2   0    13572.42    15071.39    305.92 o 
  13   2   0     3394.19     3570.18    103.16 o 
  14   2   0       41.92        9.04     37.15 o 
  15   2   0     1111.42     1177.26     68.11 o 
  16   2   0     5327.58     4983.93    183.28 o 
  17   2   0      527.26      499.48     79.37 o 
  18   2   0     2642.64     2594.27    142.91 o 
  19   2   0      416.97      354.31     75.89 o 
  20   2   0     1540.88     1741.96    202.02 o 
  21   2   0      174.30      161.33     52.82 o 
  22   2   0       40.50      -24.46     41.11 o 
  23   2   0        0.86       11.42     66.54 o 
   1   3   0      705.39     1433.66    106.56 o 
   2   3   0     2478.01     2170.30     53.88 o 
   3   3   0     2263.44     3692.61     43.27 o 
   4   3   0     1919.93     1638.43     28.88 o 
   5   3   0     4826.66     5222.42     65.16 o 
   6   3   0      328.31      377.88     29.01 o 
   7   3   0     2370.44     2146.46     54.85 o 
   8   3   0      374.90      194.96     28.45 o 
   9   3   0     6576.22     6319.47    127.50 o 
  10   3   0     3433.80     3094.14    120.59 o 
  11   3   0     1105.89     1097.48     61.50 o 
  12   3   0     3062.75     2848.00     95.63 o 
  13   3   0     5412.62     6097.09    146.95 o 
  14   3   0      734.66      778.13     83.61 o 
  15   3   0      112.17      129.62     72.43 o 
  16   3   0       17.54       12.62     13.36 o 
  17   3   0      290.31      345.08     62.62 o 
  18   3   0      201.52      190.11     36.18 o 
  19   3   0     1001.63     1196.33    154.84 o 
  20   3   0        3.10       79.19     39.60 o 
  21   3   0     1789.17     1922.54    215.57 o 
  22   3   0      106.74       26.70     46.24 o 
   0   4   0    19658.85    15984.26    200.57 o 
   1   4   0      381.34      216.18     16.13 o 
   2   4   0    44607.79    46100.61    456.55 o 
   3   4   0     7463.87     6657.83     62.37 o 
   4   4   0    18036.99    16598.63    113.15 o 
   5   4   0      839.14      788.86     22.12 o 
   6   4   0     4875.13     4681.67     62.82 o 
   7   4   0     3401.48     4371.48     75.82 o 
   8   4   0    27703.05    32675.70    579.62 o 
   9   4   0     1418.43     1751.84     69.54 o 
  10   4   0     2718.13     2495.06     98.45 o 
  11   4   0     1896.59     2114.24    100.78 o 
  12   4   0      925.32      796.79     82.89 o 
  13   4   0      567.42      567.17     45.69 o 
  14   4   0        0.90       34.01     21.23 o 
  15   4   0     1233.45     1361.70     66.60 o 
  16   4   0      187.94      153.38     33.17 o 
  17   4   0     1234.30     1232.22    119.81 o 
  18   4   0        0.36       -1.25     24.10 o 
  19   4   0      432.05      564.94     75.28 o 
  20   4   0       25.13       13.29     38.43 o 
  21   4   0       38.54       40.58     51.03 o 
  22   4   0       59.61       -3.33     36.23 o 
   1   5   0    48593.64    43419.93    294.21 o 
   2   5   0     5668.44     4589.75     56.58 o 
   3   5   0    32650.16    38183.67    240.75 o 
   4   5   0     3960.23     3596.88     49.16 o 
   5   5   0    24057.24    26376.55    183.00 o 
   6   5   0     1009.42     1301.78     33.94 o 
   7   5   0    15306.47    19083.20    172.12 o 
   8   5   0     8119.24     7529.12    115.76 o 
   9   5   0     4124.67     3653.93     92.13 o 
  10   5   0     1838.75     1505.03    131.83 o 
  11   5   0     2972.86     3204.56    153.78 o 
  12   5   0      279.92      214.48     75.92 o 
  13   5   0      366.86      309.47     50.68 o 
  14   5   0     8030.50     8510.33    424.72 o 
  15   5   0       51.94       45.65     36.53 o 
  16   5   0      424.38      320.28     61.74 o 
  17   5   0      184.33       91.04     27.71 o 
  18   5   0       27.14       36.61     23.33 o 
  19   5   0      110.59       94.75     27.75 o 
  20   5   0      364.58      257.61    117.03 o 
  21   5   0       10.62      -36.36     36.36 o 
  22   5   0      701.44      579.03     85.58 o 
   0   6   0    10105.14    10856.34    153.62 o 
   1   6   0       53.46       83.48     12.51 o 
   2   6   0    23500.87    23611.54    173.30 o 
   3   6   0     4893.56     4226.06     70.93 o 
   4   6   0    13466.04    13558.43    111.25 o 
   5   6   0      108.01      123.30     15.54 o 
   6   6   0      740.70      737.82     30.77 o 
   7   6   0        7.70        8.02      6.24 o 
   8   6   0       23.90       17.08      9.20 o 
   9   6   0      782.73      900.11     65.04 o 
  10   6   0     5931.11     6530.09    161.70 o 
  11   6   0     1127.86     1188.48     82.59 o 
  12   6   0     5899.91     5856.65    943.28 o 
  13   6   0     3689.04     3608.06    215.67 o 
  14   6   0     1043.76      972.96     91.32 o 
  15   6   0     1374.22     1467.91    126.72 o 
  16   6   0       99.90       26.58     40.81 o 
  17   6   0     1948.68     1833.11    152.12 o 
  18   6   0      299.01      279.78     49.01 o 
  19   6   0      212.53      183.20     41.26 o 
  20   6   0       78.56       51.24     29.94 o 
  21   6   0     2054.10     2119.21    203.07 o 
  22   6   0        7.36      -26.66     38.68 o 
   1   7   0     1021.41      808.86     34.33 o 
   2   7   0       10.89      184.87     20.49 o 
   3   7   0        3.49        0.43      6.67 o 
   4   7   0      151.41      299.49     19.78 o 
   5   7   0     4132.48     4044.19     63.42 o 
   6   7   0      828.27      763.03     37.27 o 
   7   7   0     6386.58     5865.06     88.95 o 
   8   7   0      175.47      233.58     20.19 o 
   9   7   0      129.87      201.73     22.92 o 
  10   7   0      228.13      196.05     30.44 o 
  11   7   0     6896.08     6756.25    174.42 o 
  12   7   0      200.91      134.23     33.32 o 
  13   7   0     3543.59     3661.89    145.11 o 
  14   7   0       53.58       34.19    143.98 o 
  15   7   0     1640.86     1461.13    117.21 o 
  16   7   0       37.45      138.50    111.83 o 
  17   7   0      189.63      192.25     37.48 o 
  18   7   0      373.63      359.69     54.65 o 
  19   7   0      117.59       42.64     29.17 o 
  20   7   0      263.38      296.32     41.48 o 
  21   7   0      822.25      762.27    130.42 o 
  22   7   0      146.49      109.53     89.26 o 
   0   8   0    53057.78    53718.14    549.04 o 
   1   8   0       43.37        8.22      7.33 o 
   2   8   0      189.95      127.46     17.36 o 
   3   8   0      471.80      705.94     42.79 o 
   4   8   0    12287.02    14161.22    161.53 o 
   5   8   0        8.00       28.24      9.93 o 
   6   8   0     7482.91     6901.55    111.06 o 
   7   8   0      666.74      667.36     38.47 o 
   8   8   0      108.47      237.74     27.46 o 
   9   8   0     1062.37      994.31     49.95 o 
  10   8   0      927.37     1014.41     68.54 o 
  11   8   0       25.05       92.91     68.30 o 
  12   8   0       20.01       22.15     27.18 o 
  13   8   0     1154.77     1105.06     99.20 o 
  14   8   0     2713.13     3105.45    232.24 o 
  15   8   0     1312.29     1582.73    123.87 o 
  16   8   0      139.52       76.05    126.60 o 
  17   8   0       11.03       12.80     44.77 o 
  18   8   0     1687.09     1727.52    146.68 o 
  19   8   0      224.49      191.60    126.42 o 
  20   8   0       58.61       56.20     36.70 o 
  21   8   0      101.45      160.04     64.20 o 
   1   9   0     1251.45     1118.42     51.46 o 
   2   9   0     5920.35     6974.68    127.57 o 
   3   9   0     1399.55     2065.67     71.30 o 
   4   9   0      203.88       66.14     13.44 o 
   5   9   0     1806.27     1824.32     58.95 o 
   6   9   0     2302.55     2638.02     62.89 o 
   7   9   0     6699.73     7305.15    148.67 o 
   8   9   0       14.80       35.40     13.14 o 
   9   9   0     1460.47     1268.00     54.74 o 
  10   9   0     6821.82     7112.90    146.79 o 
  11   9   0      509.06      808.60     94.85 o 
  12   9   0      720.56      675.98    160.09 o 
  13   9   0      119.79       57.36     62.50 o 
  14   9   0        5.60       92.29     30.48 o 
  15   9   0      119.90      248.25     57.80 o 
  16   9   0       40.20       32.66     71.57 o 
  17   9   0     4044.51     4024.66    278.38 o 
  18   9   0      125.08       81.02     78.44 o 
  19   9   0      822.94      784.46    116.97 o 
  20   9   0      136.81      142.25     37.95 o 
  21   9   0      748.30      787.98     84.77 o 
   0  10   0     4757.23     5521.15    124.93 o 
   1  10   0     1408.02      888.92     48.80 o 
   2  10   0     1330.42     1218.91     57.86 o 
   3  10   0      235.04      174.11     22.92 o 
   4  10   0     3190.33     3490.75    109.76 o 
   5  10   0     1537.15     1973.31     67.44 o 
   6  10   0     4943.26     5781.82    115.72 o 
   7  10   0      418.71      559.64     33.07 o 
   8  10   0     2654.42     2441.23     67.69 o 
   9  10   0        0.61       61.68     24.48 o 
  10  10   0     7570.06     8036.60    143.39 o 
  11  10   0      102.28       65.83     18.67 o 
  12  10   0     7921.47     7652.37    282.30 o 
  13  10   0      223.86      187.86     92.87 o 
  14  10   0      629.92      831.50    121.02 o 
  15  10   0      536.42      642.21     89.46 o 
  16  10   0      150.29      104.58     29.66 o 
  17  10   0      555.04      497.48     64.90 o 
  18  10   0      298.31      298.31    102.68 o 
  19  10   0      738.43      776.96    113.50 o 
  20  10   0     1958.63     2066.12    147.00 o 
   1  11   0     5610.41     5512.60    114.42 o 
   2  11   0     1016.99      845.85     51.44 o 
   3  11   0     3572.74     3501.78     97.82 o 
   4  11   0      344.08      313.84     37.20 o 
   5  11   0      432.47      398.92     37.88 o 
   6  11   0      203.86      105.11     17.10 o 
   7  11   0     2063.82     2199.20     75.31 o 
   8  11   0      356.70      404.85     30.09 o 
   9  11   0     9071.65     9783.00    149.38 o 
  10  11   0      448.07      376.95     32.26 o 
  11  11   0     1325.99     1322.69     68.02 o 
  12  11   0      595.94      612.41     62.59 o 
  13  11   0      876.72     1084.19    188.52 o 
  14  11   0       19.07       -7.56     19.67 o 
  15  11   0     1128.77     1096.45     99.71 o 
  16  11   0     1497.88     1504.03    120.79 o 
  17  11   0      248.22      188.32     90.01 o 
  18  11   0      115.42       80.33     36.93 o 
  19  11   0     1777.70     1961.35    322.14 o 
  20  11   0        5.25       23.30     55.21 o 
   0  12   0     1069.03     1260.53    103.47 o 
   1  12   0     3089.62     2266.21     73.57 o 
   2  12   0    13482.91    14517.89    216.25 o 
   3  12   0      788.70      768.20     54.69 o 
   4  12   0     2967.64     2979.48    108.08 o 
   5  12   0      470.46      597.22     48.91 o 
   6  12   0     8402.42     7819.68    161.47 o 
   7  12   0     4071.24     4293.26    106.40 o 
   8  12   0    31692.62    33986.59    531.17 o 
   9  12   0     1258.26     1010.82     48.19 o 
  10  12   0      211.61      161.51     19.17 o 
  11  12   0      650.21      559.37     61.43 o 
  12  12   0     1149.60     1489.02     92.41 o 
  13  12   0      329.23      414.94     49.32 o 
  14  12   0      400.92      455.23     56.47 o 
  15  12   0     1501.09     1933.95    117.84 o 
  16  12   0      224.20      292.72     80.13 o 
  17  12   0      222.69      120.08     42.55 o 
  18  12   0      543.15      388.21    106.83 o 
  19  12   0       42.64       75.19     59.89 o 
   1  13   0     4757.90     4711.61    138.47 o 
   2  13   0      309.19      301.64     32.44 o 
   3  13   0     3304.51     3743.24    112.53 o 
   4  13   0     2818.48     2659.34    107.21 o 
   5  13   0     2138.83     2488.86     92.43 o 
   6  13   0      101.09       75.06     16.56 o 
   7  13   0      672.59      682.83     54.45 o 
   8  13   0     2818.44     2856.08    109.12 o 
   9  13   0      326.39      353.13     38.66 o 
  10  13   0       36.52       32.31     12.56 o 
  11  13   0     4135.37     4275.17    142.23 o 
  12  13   0       11.43       78.66     24.65 o 
  13  13   0      110.93       69.63     37.98 o 
  14  13   0     1517.04     1530.32    136.88 o 
  15  13   0     1074.19     1222.94    120.82 o 
  16  13   0        0.88       69.69     78.85 o 
  17  13   0       56.30      196.42     76.02 o 
  18  13   0      311.98      247.72    101.85 o 
  19  13   0       29.74       -7.63     50.95 o 
   0  14   0     2558.05     2377.01    155.17 o 
   1  14   0        0.75       -0.04     13.68 o 
   2  14   0     1244.10     1453.13     87.30 o 
   3  14   0     3657.19     3470.60    110.79 o 
   4  14   0     6543.25     7035.21    181.71 o 
   5  14   0       24.40       30.65     13.85 o 
   6  14   0     1218.46     1140.76     67.14 o 
   7  14   0        0.17        9.06     14.16 o 
   8  14   0      151.44      105.47     26.85 o 
   9  14   0       18.42       35.68     14.76 o 
  10  14   0     7326.91     7523.00    171.57 o 
  11  14   0     2644.90     2994.19    175.11 o 
  12  14   0        0.06       29.22     25.20 o 
  13  14   0      300.39      250.91     47.95 o 
  14  14   0      299.82      224.12     58.22 o 
  15  14   0       98.73      102.04     79.92 o 
  16  14   0      399.34      509.54     86.69 o 
  17  14   0      511.13      581.20     79.56 o 
  18  14   0     1975.61     2064.95    177.35 o 
   1  15   0      352.24      306.31     45.15 o 
   2  15   0        5.46        1.03     12.48 o 
   3  15   0     2313.02     2514.17     94.50 o 
   4  15   0     3566.50     3809.39    146.32 o 
   5  15   0       27.03       21.80     14.38 o 
   6  15   0      234.61      220.14     29.60 o 
   7  15   0        9.12        5.75     13.85 o 
   8  15   0       57.94       52.45     18.58 o 
   9  15   0     5957.47     6494.47    192.76 o 
  10  15   0       81.45       58.23     20.87 o 
  11  15   0      449.46      485.41     72.27 o 
  12  15   0     1563.03     1537.98    136.01 o 
  13  15   0      765.29      742.27     94.37 o 
  14  15   0      568.65      585.38     75.30 o 
  15  15   0      518.05      359.68     67.07 o 
  16  15   0       56.59      169.26    238.13 o 
  17  15   0      357.94      354.60    136.66 o 
   0  16   0     5454.23     5915.83    282.12 o 
   1  16   0     2895.25     2863.07    120.29 o 
   2  16   0     1888.86     1858.41     74.73 o 
   3  16   0     1231.06     1310.41     90.07 o 
   4  16   0        2.55       21.41     16.30 o 
   5  16   0      791.86      869.90     63.71 o 
   6  16   0      273.32      214.51     30.03 o 
   7  16   0     1002.69     1057.73     87.33 o 
   8  16   0        0.41       39.97     21.66 o 
   9  16   0       14.91       33.16     19.31 o 
  10  16   0      479.05      421.54     61.12 o 
  11  16   0      521.09      442.93     79.90 o 
  12  16   0        6.28       39.34     29.91 o 
  13  16   0      314.53      405.23     58.01 o 
  14  16   0      373.66      462.21     64.69 o 
  15  16   0     1131.09     1058.58    113.26 o 
  16  16   0      634.30      648.60    130.69 o 
   1  17   0      242.33      192.49     29.77 o 
   2  17   0       12.66       51.61     24.24 o 
   3  17   0      244.65      187.68     37.94 o 
   4  17   0       17.76       25.99     29.02 o 
   5  17   0      597.21      674.25    110.06 o 
   6  17   0      848.77     1054.51     84.84 o 
   7  17   0       88.87       80.78     21.88 o 
   8  17   0        8.29       -1.00     19.43 o 
   9  17   0      306.17      260.64     51.66 o 
  10  17   0       41.84       -5.04     29.31 o 
  11  17   0       22.80      110.47     30.73 o 
  12  17   0       28.42       19.21     26.56 o 
  13  17   0     1334.27     1131.73    116.07 o 
  14  17   0     1240.38     1448.16    134.01 o 
  15  17   0       10.02        5.36     40.60 o 
   0  18   0      397.97      396.45     68.80 o 
   1  18   0     1155.00     1343.59    115.26 o 
   2  18   0      175.65      195.70     28.98 o 
   3  18   0     2684.56     2801.07    163.43 o 
   4  18   0        3.19       -2.85     21.76 o 
   5  18   0        5.88       17.10     23.63 o 
   6  18   0     2063.59     2315.97    150.75 o 
   7  18   0       94.09       51.94     36.68 o 
   8  18   0       73.94      106.21     28.77 o 
   9  18   0      308.09      233.22     54.41 o 
  10  18   0        8.67       34.83     28.58 o 
  11  18   0      957.79      978.76    104.86 o 
  12  18   0     1206.60     1254.90    124.00 o 
  13  18   0     1301.78     1255.85    120.66 o 
  14  18   0      503.70      430.82     65.99 o 
   1  19   0        4.51        9.32     22.91 o 
   2  19   0      538.73      484.45    120.84 o 
   3  19   0     1200.06     1096.76    103.27 o 
   4  19   0      106.01       90.57     27.22 o 
   5  19   0      939.25      908.43     91.63 o 
   6  19   0     1134.03     1145.16    108.10 o 
   7  19   0      207.32      214.03     38.82 o 
   8  19   0      532.04      500.07     66.19 o 
   9  19   0     1638.47     1916.40    189.10 o 
  10  19   0       47.97       42.95     33.63 o 
  11  19   0       56.42       81.66     38.02 o 
  12  19   0      128.15       72.55     45.80 o 
   0  20   0      494.02      540.91    148.36 o 
   1  20   0      408.94      295.01     74.89 o 
   2  20   0     2210.16     2460.43    207.41 o 
   3  20   0      138.14      167.69     34.28 o 
   4  20   0     1479.18     1615.56    134.13 o 
   5  20   0      556.55      575.63     67.46 o 
   6  20   0        6.27      -26.77     26.77 o 
   7  20   0      133.08      162.16     41.99 o 
   8  20   0      270.61      207.71     47.13 o 
   9  20   0       21.16       -9.68     34.84 o 
  10  20   0      247.18      247.81     51.73 o 
  11  20   0       94.78      163.95    101.56 o 
   1  21   0       25.23      -36.80     36.80 o 
   2  21   0      575.92      377.36    112.88 o 
   3  21   0      605.80      467.26     63.15 o 
   4  21   0       64.93       83.53     36.52 o 
   5  21   0       22.07       32.95     30.95 o 
   6  21   0      913.48      934.62    117.63 o 
   7  21   0     1296.31     1505.64    126.52 o 
   8  21   0        9.26      -16.84     37.74 o 
   0  22   0      482.96      604.54    108.56 o 
   1  22   0        0.21       47.99     74.95 o 
   2  22   0      424.54      409.89     59.53 o 
   3  22   0        5.07      -29.97     34.14 o 
   4  22   0      715.87      577.54     79.43 o 
   5  22   0      420.04      268.04     60.64 o 
 -23   1   1        8.57       22.19     44.21 o 
 -22   1   1       38.80      116.25     41.66 o 
 -21   1   1      130.46       24.37     36.31 o 
 -20   1   1      209.21      380.35     80.80 o 
 -19   1   1       19.31       90.62     37.68 o 
 -18   1   1     2633.12     2810.35    198.34 o 
 -17   1   1      338.22      550.54     55.65 o 
 -16   1   1       53.65       11.54     12.24 o 
 -15   1   1     1425.99     1360.94     62.63 o 
 -14   1   1      581.88      590.82     64.11 o 
 -13   1   1      321.30      412.44     51.59 o 
 -12   1   1      777.96      949.20     58.10 o 
 -11   1   1     3811.09     4099.28    107.32 o 
 -10   1   1     5403.17     5648.61    123.16 o 
  -9   1   1       64.68      354.04    193.48 o 
  -8   1   1       18.08       71.60     15.07 o 
  -7   1   1    15807.07    11900.23    144.71 o 
  -6   1   1     4964.32     4229.78     90.89 o 
  -5   1   1      665.05      625.12     22.86 o 
  -4   1   1      778.42      292.43     19.86 o 
  -3   1   1     1200.82     2271.42     77.62 o 
   0   1   1     1178.53       71.08      9.20 o 
   3   1   1       41.39      473.33     43.69 o 
   4   1   1     8621.69     4456.84     66.23 o 
   5   1   1       10.01       16.02     11.32 o 
   6   1   1      283.34      379.35     28.59 o 
   7   1   1     1780.32     2076.46     87.73 o 
   8   1   1      118.89       42.22     17.23 o 
   9   1   1      756.88     1019.42     76.22 o 
  10   1   1     1908.42     1689.72     68.72 o 
  11   1   1       25.68       17.81     10.55 o 
  12   1   1      934.79     1042.01     59.81 o 
  13   1   1     1212.62     1253.03     64.49 o 
  14   1   1      733.85      658.13     61.07 o 
  15   1   1     7052.74     7275.77    173.36 o 
  16   1   1      285.37      414.05     53.77 o 
  17   1   1     3708.27     3897.75    171.76 o 
  18   1   1       16.17       30.42     31.80 o 
  19   1   1      485.47      447.92     88.93 o 
  20   1   1       70.94      143.81     44.03 o 
  21   1   1      272.25      262.83     57.24 o 
  22   1   1       43.48       -8.90     42.94 o 
 -23   2   1      120.18      195.24     56.81 o 
 -22   2   1       12.20       62.68     42.15 o 
 -21   2   1       82.99       75.68     40.46 o 
 -20   2   1     1218.66     1361.07    170.99 o 
 -19   2   1      270.00      343.52     61.96 o 
 -18   2   1      608.72      632.09     74.59 o 
 -17   2   1      385.21      309.89     36.46 o 
 -16   2   1      361.28      295.31     37.98 o 
 -15   2   1      357.91      325.14     54.93 o 
 -14   2   1      975.65     1087.72    101.09 o 
 -13   2   1     2875.54     2997.80    214.21 o 
 -12   2   1     5332.40     5105.22    174.59 o 
 -11   2   1      910.68     1089.21     75.51 o 
 -10   2   1     8301.47     7053.48    278.26 o 
  -9   2   1    14960.81    16313.09    375.83 o 
  -8   2   1     1195.41     1118.22     51.28 o 
  -7   2   1     1639.43     1686.41     51.00 o 
  -6   2   1        3.82      171.84     33.57 o 
  -5   2   1    14528.82    15040.19    135.73 o 
  -4   2   1     1255.56      734.57     26.16 o 
  -3   2   1     1785.48     1502.07     87.42 o 
  -2   2   1      180.62      481.87     27.64 o 
   0   2   1       31.14      138.92     11.83 o 
   1   2   1        2.60      135.64     13.14 o 
   2   2   1      280.43      292.81     17.71 o 
   3   2   1    17458.33    15447.25    916.80 o 
   4   2   1     4124.86     5620.80     71.07 o 
   5   2   1    55602.16    58967.14    357.72 o 
   6   2   1      835.21      688.60     33.36 o 
   7   2   1      578.44      875.16     41.53 o 
   8   2   1      268.31      254.86     30.42 o 
   9   2   1     8832.46     8993.22    182.77 o 
  10   2   1       73.66       50.24     16.87 o 
  11   2   1       17.13       22.79     15.14 o 
  12   2   1     3104.38     3172.70    105.03 o 
  13   2   1     1736.21     1878.32     82.58 o 
  14   2   1     6230.68     6312.83    131.70 o 
  15   2   1     1896.98     2094.97     91.94 o 
  16   2   1       57.69       52.28     27.71 o 
  17   2   1      134.60       25.82     37.88 o 
  18   2   1       56.52       48.94     23.18 o 
  19   2   1       68.48       17.64     38.92 o 
  20   2   1     2614.69     2856.70    264.07 o 
  21   2   1     1260.57     1325.31    173.56 o 
  22   2   1      552.98      390.82    128.69 o 
 -23   3   1      837.63      786.84    136.86 o 
 -22   3   1      838.32      684.67    113.03 o 
 -21   3   1      387.34      328.15     65.94 o 
 -20   3   1      389.11      210.63     66.08 o 
 -19   3   1       15.08        4.81     25.39 o 
 -18   3   1      102.82      138.82     33.37 o 
 -17   3   1     1147.73     1072.16    147.61 o 
 -16   3   1       19.52       65.80    111.35 o 
 -15   3   1      369.64      313.69     97.33 o 
 -14   3   1     1716.03     1640.52     84.86 o 
 -13   3   1      131.25      168.72     39.67 o 
 -12   3   1      235.30      243.07     54.39 o 
 -11   3   1      707.73      886.08    160.95 o 
 -10   3   1     2544.54     2163.80     76.79 o 
  -9   3   1     1153.70      932.51     70.23 o 
  -8   3   1     3746.36     3782.50     81.64 o 
  -7   3   1      145.11      587.03     33.97 o 
  -6   3   1      440.07      425.36     26.99 o 
  -5   3   1     1821.38     1878.64     45.14 o 
  -4   3   1    12482.95    11760.26    110.58 o 
  -3   3   1     3894.20     5712.78     77.81 o 
  -2   3   1      367.36      685.28     75.99 o 
  -1   3   1       28.17        4.70      4.58 o 
   0   3   1      101.61      731.34     41.11 o 
   1   3   1     2359.28     1493.57     42.75 o 
   2   3   1   121961.81   124570.84   1940.55 o 
   3   3   1     1418.51     2115.62     35.42 o 
   4   3   1       99.07       75.56     10.52 o 
   5   3   1      908.17     1035.30     29.14 o 
   6   3   1     1299.36     1061.38     38.29 o 
   7   3   1      353.73      356.03     25.60 o 
   8   3   1      233.14       55.13     16.65 o 
   9   3   1      337.43      501.39     43.03 o 
  10   3   1     2381.57     1709.43     76.56 o 
  11   3   1     3682.01     4260.89     89.31 o 
  12   3   1     7891.53     8243.28    162.30 o 
  13   3   1     5512.41     5512.54    197.26 o 
  14   3   1    15256.01    15777.06    360.35 o 
  15   3   1       53.16       42.65     26.74 o 
  16   3   1       41.78       14.67     21.96 o 
  17   3   1        0.17       38.09     22.63 o 
  18   3   1      288.67      258.57     46.25 o 
  19   3   1      396.76      468.92     91.34 o 
  20   3   1      249.12      346.12     80.09 o 
  21   3   1      567.74      269.17    196.98 o 
  22   3   1      639.42      705.30    127.39 o 
 -23   4   1        5.68      -26.97     48.50 o 
 -22   4   1     1705.42     1604.20    209.46 o 
 -21   4   1      186.30      196.67     48.68 o 
 -20   4   1     1381.38     1375.66    171.74 o 
 -19   4   1     1229.37     1297.20    123.59 o 
 -18   4   1       66.65       69.31     28.08 o 
 -17   4   1      122.12       83.05     42.66 o 
 -16   4   1     2429.67     2301.40    131.82 o 
 -15   4   1     6348.58     6158.12    166.35 o 
 -14   4   1      111.81       81.85     21.71 o 
 -13   4   1     5670.73     5879.53    157.10 o 
 -12   4   1     6090.02     5346.61    135.79 o 
 -11   4   1      949.83     1228.17     85.88 o 
 -10   4   1      557.08      429.28     42.48 o 
  -9   4   1     2411.01     2039.77     65.32 o 
  -8   4   1    14339.04    13732.80    177.42 o 
  -7   4   1    11089.63    11631.09    146.16 o 
  -6   4   1     1749.57     1268.76     40.96 o 
  -5   4   1     1384.58     1342.63     32.34 o 
  -4   4   1      712.03      280.98     15.70 o 
  -3   4   1     8310.59     7266.24     65.07 o 
  -2   4   1      345.46      151.49     12.13 o 
  -1   4   1     2468.81     1948.92    116.89 o 
   0   4   1     1659.83     2910.80     52.07 o 
   1   4   1    29102.47    24468.76    204.46 o 
   2   4   1     1995.98     2307.37     38.17 o 
   3   4   1   347799.56   347140.97   3261.17 o 
   4   4   1     3157.43     4321.26     54.48 o 
   5   4   1     6945.69     9128.29    126.21 o 
   6   4   1      573.39      945.56     28.95 o 
   7   4   1    20536.34    23158.99    228.85 o 
   8   4   1        5.68       54.20     36.23 o 
   9   4   1      867.64      990.91     82.03 o 
  10   4   1       56.36       97.72     37.57 o 
  11   4   1      460.00      587.80     69.26 o 
  12   4   1     1652.81     1728.55    190.56 o 
  13   4   1    10252.15    10942.27    307.54 o 
  14   4   1       40.93       40.82     26.45 o 
  15   4   1        1.95       29.09     24.80 o 
  16   4   1      621.95      631.22     83.89 o 
  17   4   1     3524.14     3921.84    191.65 o 
  18   4   1     1024.69      924.22    107.67 o 
  19   4   1      785.30      672.59     82.51 o 
  20   4   1       17.06      -10.23     38.43 o 
  21   4   1     1391.14     1471.78    165.68 o 
  22   4   1      227.95      197.27     61.01 o 
 -22   5   1      413.98      508.31     76.40 o 
 -21   5   1       16.02       41.63     36.23 o 
 -20   5   1        0.17       34.92     28.51 o 
 -19   5   1      160.03      200.56     69.95 o 
 -18   5   1       10.80       17.38     27.54 o 
 -17   5   1       25.37        0.18     33.66 o 
 -16   5   1     1668.58     1700.64     89.88 o 
 -15   5   1      109.22       89.54     43.75 o 
 -14   5   1     1138.60      838.34     61.95 o 
 -13   5   1      182.23      287.79     45.38 o 
 -12   5   1      261.38      293.32     54.62 o 
 -11   5   1      399.26      463.67     56.72 o 
 -10   5   1      133.66      278.10     55.16 o 
  -9   5   1      414.52      450.30     38.47 o 
  -8   5   1    10366.29    12684.53    166.85 o 
  -7   5   1     6832.78     7920.61    116.47 o 
  -6   5   1       85.69       45.99      9.07 o 
  -5   5   1      735.73      770.27     26.10 o 
  -4   5   1    14350.29    14296.72    112.31 o 
  -3   5   1      975.60     1473.34     27.57 o 
  -2   5   1     2602.48     2954.55     51.01 o 
  -1   5   1      229.56      173.96     16.13 o 
   0   5   1      348.80      584.77     20.87 o 
   1   5   1     4284.80     4242.46     52.53 o 
   2   5   1    11090.37    10481.20     87.85 o 
   3   5   1       56.24      151.00     13.98 o 
   4   5   1     9360.55    11299.82    116.85 o 
   5   5   1     5032.42     5621.02    110.06 o 
   6   5   1     6292.88     6387.03     85.65 o 
   7   5   1        1.51       49.77      8.44 o 
   8   5   1     9564.11    10259.72    174.02 o 
   9   5   1      414.50      437.94     41.36 o 
  10   5   1     1977.59     1818.90    103.52 o 
  11   5   1        0.26       56.92    201.26 o 
  12   5   1     2424.76     2054.86    111.08 o 
  13   5   1     2911.40     2833.15    191.06 o 
  14   5   1      267.90      188.85     56.27 o 
  15   5   1      103.32       74.15     74.71 o 
  16   5   1      629.90      694.74     79.65 o 
  17   5   1      230.02      154.93     64.81 o 
  18   5   1      249.70      273.58     53.49 o 
  19   5   1      819.68      699.84    104.61 o 
  20   5   1     2913.34     2833.01    235.75 o 
  21   5   1       20.34       85.46     45.23 o 
  22   5   1     1100.81     1332.85    197.11 o 
 -22   6   1       65.06       35.58     37.37 o 
 -21   6   1      856.46      822.61    119.22 o 
 -20   6   1      143.49      120.73     31.58 o 
 -19   6   1       19.52        3.91     38.95 o 
 -18   6   1      161.61       80.79     55.15 o 
 -17   6   1     1589.79     1621.70    137.02 o 
 -16   6   1     2728.63     2692.83    106.61 o 
 -15   6   1      332.24      302.82     34.84 o 
 -14   6   1       74.28      113.29    118.90 o 
 -13   6   1       95.09      111.99     23.50 o 
 -12   6   1       26.95       -0.12     39.06 o 
 -11   6   1      244.76      304.61     47.34 o 
 -10   6   1      208.38      121.67     22.15 o 
  -9   6   1     2462.88     2730.31     81.08 o 
  -8   6   1     1384.68     1247.66     49.91 o 
  -7   6   1    12779.71    14952.16    156.02 o 
  -6   6   1     8269.40     8229.23     98.75 o 
  -5   6   1     7915.80     6358.55     83.82 o 
  -4   6   1     2677.92     3820.69     53.77 o 
  -3   6   1     4625.61     5744.91     92.95 o 
  -2   6   1      688.26      812.45     31.94 o 
  -1   6   1     1708.16     1186.23     37.83 o 
   0   6   1       58.14        6.77      5.13 o 
   1   6   1    13887.58    11330.89     99.62 o 
   2   6   1      467.54      225.47     15.82 o 
   3   6   1    25912.14    27699.04    249.29 o 
   4   6   1       21.05        8.48      7.31 o 
   5   6   1     1168.10     1460.84     38.75 o 
   6   6   1      194.21      418.19     26.39 o 
   7   6   1     1868.21     2498.09     55.43 o 
   8   6   1      434.09      430.42     25.07 o 
   9   6   1       57.79       37.62     10.56 o 
  10   6   1       63.68       79.31     19.62 o 
  11   6   1       17.87        6.34     28.57 o 
  12   6   1     1492.83     1421.66    106.24 o 
  13   6   1     5468.62     6063.13    192.49 o 
  14   6   1     2596.56     2757.19    152.22 o 
  15   6   1    12993.01    13921.23    343.74 o 
  16   6   1       97.92       67.13     94.96 o 
  17   6   1       94.02      104.39     29.98 o 
  18   6   1       71.10       33.17     30.85 o 
  19   6   1      907.62      832.32    104.91 o 
  20   6   1      305.04      226.77     66.25 o 
  21   6   1      400.12      186.46     75.99 o 
 -22   7   1        4.77       25.13     43.17 o 
 -21   7   1        0.11       99.13     35.39 o 
 -20   7   1      108.56      137.66     72.42 o 
 -19   7   1      248.65      265.54     49.44 o 
 -18   7   1        8.21       10.97    118.85 o 
 -17   7   1       18.70        9.14     39.72 o 
 -16   7   1      183.20      206.73     37.36 o 
 -15   7   1      245.33      265.06     91.35 o 
 -14   7   1      261.81      332.24     38.06 o 
 -13   7   1      575.17      518.67     58.45 o 
 -12   7   1     4681.74     4218.96    123.89 o 
 -11   7   1       78.63       74.86     30.01 o 
 -10   7   1     4133.41     4750.68    113.23 o 
  -9   7   1     1111.01      862.72     54.33 o 
  -8   7   1      832.72      819.42     49.97 o 
  -7   7   1      192.72      135.14     16.37 o 
  -6   7   1    25154.09    24178.07    210.94 o 
  -5   7   1      481.16      487.47     23.51 o 
  -4   7   1     8832.05     9445.01    119.14 o 
  -3   7   1     3939.46     3729.73     78.90 o 
  -2   7   1     7730.33     7206.37    107.12 o 
  -1   7   1      615.60      704.22     32.53 o 
   0   7   1     2276.59     2562.08     52.55 o 
   1   7   1      905.12     1051.36     35.36 o 
   2   7   1     3975.91     3578.18     67.67 o 
   3   7   1     2151.89     2809.53     48.46 o 
   4   7   1    26596.31    25802.65    181.24 o 
   5   7   1     7363.59     7995.24    112.74 o 
   6   7   1     5588.69     6852.63     92.05 o 
   7   7   1       78.20       35.85      9.41 o 
   8   7   1     1582.58     1610.85     50.01 o 
   9   7   1      279.21      224.18     24.55 o 
  10   7   1      325.35      449.02     48.69 o 
  11   7   1     2531.24     2567.66    125.31 o 
  12   7   1     2173.27     2516.54    307.96 o 
  13   7   1     2412.36     2405.76    129.17 o 
  14   7   1     1542.77     1676.48    123.93 o 
  15   7   1     1185.45     1235.37    117.47 o 
  16   7   1      227.72      267.74    186.91 o 
  17   7   1      711.40      829.04    111.20 o 
  18   7   1      187.39      224.33     56.82 o 
  19   7   1     3259.34     3502.00    240.21 o 
  20   7   1      626.44      629.85     80.37 o 
  21   7   1       34.91       17.06     36.57 o 
 -22   8   1       36.94      -17.30     53.42 o 
 -21   8   1      547.38      351.24     49.79 o 
 -20   8   1      187.27       92.24     51.32 o 
 -19   8   1       83.08      107.16     48.67 o 
 -18   8   1      418.39      358.47     55.20 o 
 -17   8   1     1009.86     1002.27     96.57 o 
 -16   8   1      322.34      318.01     57.21 o 
 -15   8   1      215.50      239.77    230.21 o 
 -14   8   1     1670.64     1755.50    123.63 o 
 -13   8   1        3.60       36.26    211.89 o 
 -12   8   1     1419.18     1477.07    133.34 o 
 -11   8   1     3540.73     3354.19    129.05 o 
 -10   8   1       38.86       30.18     17.22 o 
  -9   8   1     1283.14     1431.00     96.60 o 
  -8   8   1     2763.66     2482.77     72.06 o 
  -7   8   1      635.52      564.92     33.59 o 
  -6   8   1     1572.70     1316.95     42.73 o 
  -5   8   1    12809.59    15238.07    170.63 o 
  -4   8   1     4688.86     5799.54    107.38 o 
  -3   8   1     1948.86     1577.90     53.51 o 
  -2   8   1      143.14      173.95     21.52 o 
  -1   8   1     2895.25     2471.60     62.40 o 
   0   8   1     2263.78     1599.60     48.95 o 
   1   8   1     3162.25     3700.44     77.36 o 
   2   8   1     1556.70     1005.21     43.15 o 
   3   8   1     5172.15     5968.84     83.07 o 
   4   8   1     7089.12     7188.94    111.87 o 
   5   8   1    31036.52    33005.16    324.84 o 
   6   8   1     1633.20     1835.20     48.24 o 
   7   8   1     9526.03     9975.87    122.01 o 
   8   8   1       52.07       37.71     10.14 o 
   9   8   1      603.37      473.83     30.36 o 
  10   8   1     2118.76     2104.81     78.93 o 
  11   8   1    24152.88    25202.01    335.68 o 
  12   8   1     1186.47      979.67     74.96 o 
  13   8   1     3441.30     3503.47    226.61 o 
  14   8   1       20.37       36.16     35.38 o 
  15   8   1     4173.91     4870.36    234.33 o 
  16   8   1      352.55      441.77     60.58 o 
  17   8   1        3.83       43.88     35.62 o 
  18   8   1     3783.11     4199.40    195.74 o 
  19   8   1      191.90      184.55     33.78 o 
  20   8   1       76.14       85.17     33.10 o 
  21   8   1      297.90      213.27     59.06 o 
 -21   9   1       37.35      -61.93     65.60 o 
 -20   9   1        4.50        6.46     37.34 o 
 -19   9   1       49.79       73.08     54.61 o 
 -18   9   1     1026.93     1213.50    142.53 o 
 -17   9   1     1461.92     1547.15    147.27 o 
 -16   9   1        0.27       18.98    334.19 o 
 -15   9   1      991.16     1115.28    105.44 o 
 -14   9   1      238.97      112.15     27.10 o 
 -13   9   1      179.15      143.52     80.99 o 
 -12   9   1     1924.25     2035.56    129.39 o 
 -11   9   1     3471.28     3647.53    136.01 o 
 -10   9   1      219.97      302.07     29.41 o 
  -9   9   1      186.25      214.77     35.56 o 
  -8   9   1     8874.35     8135.29    122.07 o 
  -7   9   1     6413.02     6102.49    110.94 o 
  -6   9   1     3274.48     4117.86     73.14 o 
  -5   9   1      763.82      614.57     39.19 o 
  -4   9   1      890.29     1021.13     52.93 o 
  -3   9   1      187.29      143.46     27.26 o 
  -2   9   1    10140.04    11947.67    222.65 o 
  -1   9   1      504.62      306.03     33.04 o 
   0   9   1     2046.87     2037.92     53.71 o 
   1   9   1      702.80      559.24     49.63 o 
   2   9   1     2167.51     2711.08     71.91 o 
   3   9   1       49.47       25.26     12.09 o 
   4   9   1    18135.37    18505.34    189.35 o 
   5   9   1     1110.48      928.33     37.10 o 
   6   9   1    24139.64    25423.49    213.51 o 
   7   9   1      576.67      763.24     36.78 o 
   8   9   1       79.99      112.61     16.39 o 
   9   9   1       59.87      123.83     16.20 o 
  10   9   1      861.94      687.27     45.59 o 
  11   9   1      422.46      379.30    111.40 o 
  12   9   1      565.59      619.91     66.85 o 
  13   9   1      214.63      123.38     36.90 o 
  14   9   1      569.06      735.14     76.76 o 
  15   9   1     1114.51     1065.43     97.12 o 
  16   9   1       73.46       68.98     35.61 o 
  17   9   1     2157.12     2520.90    191.06 o 
  18   9   1     2611.27     2672.27    178.74 o 
  19   9   1       49.77       34.97     31.49 o 
  20   9   1      225.77      163.64     40.28 o 
 -21  10   1       22.68      -41.76     61.14 o 
 -20  10   1      898.77      668.55    141.35 o 
 -19  10   1        1.67        9.90     33.17 o 
 -18  10   1     1464.17     1552.59    205.62 o 
 -17  10   1      568.53      413.05     58.71 o 
 -16  10   1       10.44       42.32     60.74 o 
 -15  10   1     1664.49     1652.01    116.75 o 
 -14  10   1       71.87       52.97     61.37 o 
 -13  10   1      680.45      582.42     64.84 o 
 -12  10   1     2370.06     2304.80    125.40 o 
 -11  10   1      116.47      157.84     26.27 o 
 -10  10   1     4884.97     5170.37    123.20 o 
  -9  10   1     4079.96     4320.15    130.86 o 
  -8  10   1     1515.09     1535.28     51.77 o 
  -7  10   1     4604.54     5662.98     93.33 o 
  -6  10   1      617.03      547.88     35.16 o 
  -5  10   1      272.87      355.16     31.90 o 
  -4  10   1      472.10      602.79     57.48 o 
  -3  10   1      510.39      658.73     42.61 o 
  -2  10   1     2073.99     1956.58     61.34 o 
  -1  10   1     7912.54     8795.54    144.21 o 
   0  10   1     2849.92     2548.17     61.72 o 
   1  10   1     1977.17     2071.70     93.97 o 
   2  10   1      430.56      414.70     37.12 o 
   3  10   1     9668.68     9839.08    169.41 o 
   4  10   1       90.91       81.02     16.55 o 
   5  10   1     4145.80     3853.41     79.77 o 
   6  10   1     2603.67     2653.74     61.32 o 
   7  10   1     2043.30     1841.82     53.05 o 
   8  10   1     1778.24     1760.50     58.10 o 
   9  10   1      261.66      224.21     37.06 o 
  10  10   1       88.42       60.04     16.66 o 
  11  10   1       96.78      109.53     16.45 o 
  12  10   1      545.63      608.60    111.67 o 
  13  10   1     4061.42     3748.64    153.25 o 
  14  10   1      728.54      564.37     83.06 o 
  15  10   1      262.88      202.40     37.94 o 
  16  10   1       24.63       31.96     54.88 o 
  17  10   1      285.60      338.78    108.77 o 
  18  10   1      539.28      472.62     77.95 o 
  19  10   1       34.19        2.07     32.45 o 
  20  10   1     1045.42      971.48    122.36 o 
 -20  11   1      430.99      425.90     71.68 o 
 -19  11   1      181.19       65.35    120.80 o 
 -18  11   1        0.12        7.51     45.99 o 
 -17  11   1       13.79       52.23    136.18 o 
 -16  11   1      122.36      154.16     51.83 o 
 -15  11   1        1.43       36.21     99.28 o 
 -14  11   1       70.19       37.74     98.27 o 
 -13  11   1       71.56      135.50     39.58 o 
 -12  11   1       29.81       23.21     17.62 o 
 -11  11   1     3208.14     3143.23     94.85 o 
 -10  11   1     1114.60      971.63     57.40 o 
  -9  11   1      519.21      495.42     43.51 o 
  -8  11   1        3.87        8.87      8.33 o 
  -7  11   1      733.77      797.65     43.83 o 
  -6  11   1     4924.93     4594.27    110.22 o 
  -5  11   1      844.81      838.02     49.33 o 
  -4  11   1      515.90      705.75     63.15 o 
  -3  11   1     3877.90     4201.66    103.35 o 
  -2  11   1      330.91      150.58     19.78 o 
  -1  11   1      302.51      435.70     36.41 o 
   0  11   1     1040.06     1105.88     49.89 o 
   1  11   1      608.93      469.69     41.75 o 
   2  11   1      742.21      564.87     46.29 o 
   3  11   1       11.19       22.95     10.64 o 
   4  11   1      360.60      386.04     43.63 o 
   5  11   1      451.90      474.38     40.50 o 
   6  11   1       17.65       21.77     12.99 o 
   7  11   1     4428.36     4458.47    100.82 o 
   8  11   1      972.44     1149.49     55.63 o 
   9  11   1      226.97      245.04     29.12 o 
  10  11   1     6582.53     6806.27    180.61 o 
  11  11   1      797.39      698.13     56.38 o 
  12  11   1     1185.91     1172.67    134.57 o 
  13  11   1       27.79       52.08     76.24 o 
  14  11   1       95.52       90.04    230.99 o 
  15  11   1     1393.86     1453.44    172.93 o 
  16  11   1     1404.70     1649.55    212.40 o 
  17  11   1       29.44       64.79     39.87 o 
  18  11   1       10.04      -48.81     67.02 o 
  19  11   1       22.42        2.35     58.90 o 
 -20  12   1      143.13      224.72     65.29 o 
 -19  12   1     2016.70     2556.33    343.12 o 
 -18  12   1      340.98      327.40     90.04 o 
 -17  12   1       57.09       82.67    132.91 o 
 -16  12   1      247.37      147.95     66.95 o 
 -15  12   1      823.40      716.78    132.02 o 
 -14  12   1      856.67      769.34     73.31 o 
 -13  12   1      579.04      499.33     54.92 o 
 -12  12   1     1312.95     1202.05     78.11 o 
 -11  12   1      904.33      978.74     59.49 o 
 -10  12   1      232.63      223.83     25.98 o 
  -9  12   1      487.23      444.95     60.78 o 
  -8  12   1      288.26      256.08     26.89 o 
  -7  12   1      165.43      167.06     27.45 o 
  -6  12   1      407.66      454.60     49.01 o 
  -5  12   1      801.61      940.57     54.06 o 
  -4  12   1      108.95       86.06     19.96 o 
  -3  12   1      671.96      557.28     42.34 o 
  -2  12   1      157.97      202.55     25.08 o 
  -1  12   1     6229.30     6100.66    124.90 o 
   0  12   1     1099.37      945.34     70.11 o 
   1  12   1      344.83      405.58     39.47 o 
   2  12   1       39.62       78.22     18.96 o 
   3  12   1      950.16     1065.06     63.64 o 
   4  12   1     2415.34     2323.41     99.99 o 
   5  12   1     9096.28     9398.61    165.89 o 
   6  12   1       89.44       94.47     19.65 o 
   7  12   1      160.30      145.56     32.70 o 
   8  12   1        0.97       28.43     11.30 o 
   9  12   1     1202.42     1297.93     65.08 o 
  10  12   1     1987.65     2120.90     78.66 o 
  11  12   1        7.03       31.24     20.63 o 
  12  12   1      100.11      130.36     27.37 o 
  13  12   1        2.49       84.35     70.81 o 
  14  12   1       43.06       43.33     64.35 o 
  15  12   1       15.70       46.10    144.29 o 
  16  12   1       61.36       37.32     28.77 o 
  17  12   1      773.62      781.77    128.98 o 
  18  12   1      241.08      115.80     76.24 o 
  19  12   1      418.73      317.80    188.17 o 
 -19  13   1       33.95      134.69     85.46 o 
 -18  13   1        1.13       21.33     32.33 o 
 -17  13   1       43.27       21.65     30.10 o 
 -16  13   1      111.02       90.63     37.69 o 
 -15  13   1       51.72       55.16     32.82 o 
 -14  13   1      589.55      632.23     79.15 o 
 -13  13   1       46.93       23.17     23.13 o 
 -12  13   1       78.59      175.39     36.02 o 
 -11  13   1       55.92       61.80     32.52 o 
 -10  13   1     5896.43     5673.98    171.68 o 
  -9  13   1        3.04        4.69     15.18 o 
  -8  13   1       46.23      133.89     29.71 o 
  -7  13   1     1757.02     1821.14     74.66 o 
  -6  13   1       15.61       20.60     12.20 o 
  -5  13   1       45.91       32.40     11.85 o 
  -4  13   1       78.33      130.91     25.07 o 
  -3  13   1        2.60      -11.10     11.10 o 
  -2  13   1      611.78      477.94     42.64 o 
  -1  13   1      209.15      138.08     28.74 o 
   0  13   1       94.47      135.01     23.23 o 
   1  13   1     2283.26     2554.31     80.51 o 
   2  13   1     6254.26     5837.13    142.76 o 
   3  13   1      975.89      978.73     78.63 o 
   4  13   1      166.95      193.29     30.87 o 
   5  13   1       46.49        4.15     15.16 o 
   6  13   1     3742.79     3658.28    135.18 o 
   7  13   1     1077.98     1228.77     77.94 o 
   8  13   1      521.66      423.47     44.61 o 
   9  13   1     1998.22     2216.34     74.52 o 
  10  13   1       20.18       12.53     15.53 o 
  11  13   1      488.26      504.54     57.76 o 
  12  13   1       79.48       43.87     46.34 o 
  13  13   1      302.04      423.00    125.81 o 
  14  13   1       36.86       93.82    112.19 o 
  15  13   1      555.63      553.82    125.83 o 
  16  13   1        2.00       10.19     51.96 o 
  17  13   1     1811.06     2037.22    167.23 o 
  18  13   1       65.02       -6.57     39.66 o 
 -18  14   1      307.74      260.93    173.44 o 
 -17  14   1      773.27      726.71    158.06 o 
 -16  14   1      789.72      854.31     99.21 o 
 -15  14   1      212.01      167.47     38.74 o 
 -14  14   1       45.17       33.14     34.34 o 
 -13  14   1      540.02      497.29     67.90 o 
 -12  14   1     1207.74     1154.85    112.71 o 
 -11  14   1     1377.05     1365.70    152.57 o 
 -10  14   1      976.07     1005.10     83.18 o 
  -9  14   1      118.56      114.84     30.90 o 
  -8  14   1       99.38       71.11     16.99 o 
  -7  14   1      154.35      119.28     19.90 o 
  -6  14   1     2342.24     2032.64     79.82 o 
  -5  14   1      833.22     1024.04     58.99 o 
  -4  14   1      744.26      773.07     65.31 o 
  -3  14   1    10130.91    11581.37    244.76 o 
  -2  14   1      369.05      359.65     34.55 o 
  -1  14   1     5627.51     5964.09    127.19 o 
   0  14   1       32.87       26.47     13.75 o 
   1  14   1       65.17       33.70     16.17 o 
   2  14   1     1817.32     1513.87    103.72 o 
   3  14   1      617.06      698.93     67.13 o 
   4  14   1     2694.96     2664.49    144.87 o 
   5  14   1     1354.48     1362.77     73.65 o 
   6  14   1     1543.77     1726.56     94.15 o 
   7  14   1     6193.79     6719.91    163.08 o 
   8  14   1       85.89       65.63     24.58 o 
   9  14   1        2.45       -3.09     15.10 o 
  10  14   1     1258.30     1364.30     80.76 o 
  11  14   1      942.97     1034.26     88.41 o 
  12  14   1      675.83      673.44     85.82 o 
  13  14   1     3949.69     4588.03    203.87 o 
  14  14   1      876.40      997.64    107.32 o 
  15  14   1      485.71      384.09    214.34 o 
  16  14   1      220.48      169.55    113.41 o 
  17  14   1      249.18      157.08     55.15 o 
 -17  15   1      201.19      264.52    378.79 o 
 -16  15   1      640.50      719.41    117.00 o 
 -15  15   1      601.92      613.36     75.88 o 
 -14  15   1       11.62       41.95     27.06 o 
 -13  15   1      124.33       62.87     28.26 o 
 -12  15   1        5.02       18.03     22.85 o 
 -11  15   1      113.86       38.64     21.81 o 
 -10  15   1      194.17      201.86     40.82 o 
  -9  15   1     1842.33     1973.70    110.79 o 
  -8  15   1      584.34      488.02     56.64 o 
  -7  15   1      218.32      162.05     38.75 o 
  -6  15   1    11233.91    12070.84    209.44 o 
  -5  15   1      565.30      522.19     43.37 o 
  -4  15   1      524.45      603.54     55.13 o 
  -3  15   1      387.48      402.86     42.17 o 
  -2  15   1       22.87       33.41     12.06 o 
  -1  15   1      160.95      189.05     28.24 o 
   0  15   1       78.70       51.52     16.64 o 
   1  15   1        3.12       -0.90     15.48 o 
   2  15   1      410.40      429.17     39.08 o 
   3  15   1       12.93       32.16     14.53 o 
   4  15   1     5232.82     5314.74    198.27 o 
   5  15   1       47.01       32.21     23.12 o 
   6  15   1     4121.15     4250.18    138.63 o 
   7  15   1       69.06       28.20     16.57 o 
   8  15   1     4301.68     5212.31    145.27 o 
   9  15   1     1345.46     1452.92     78.00 o 
  10  15   1      155.48      232.72     32.85 o 
  11  15   1        0.11       16.30     22.98 o 
  12  15   1     1171.64     1061.06    113.09 o 
  13  15   1       62.92      100.08     35.87 o 
  14  15   1        4.44       25.01     30.47 o 
  15  15   1      155.36      223.89    255.91 o 
  16  15   1     1522.57     1678.75    141.56 o 
  17  15   1      321.81      174.18    197.91 o 
 -16  16   1      265.46      206.54    120.58 o 
 -15  16   1      431.86      452.39     58.24 o 
 -14  16   1      186.62      162.97     37.45 o 
 -13  16   1      721.67      652.17     76.19 o 
 -12  16   1     3143.49     3724.66    205.00 o 
 -11  16   1       44.26       17.73     24.26 o 
 -10  16   1     1215.78     1334.54    100.09 o 
  -9  16   1        3.86       -3.40     20.78 o 
  -8  16   1        0.48      -11.55     18.02 o 
  -7  16   1       42.55       41.49     19.88 o 
  -6  16   1     1925.56     1998.51    108.62 o 
  -5  16   1     1869.98     1939.19    100.61 o 
  -4  16   1      511.96      683.33     62.29 o 
  -3  16   1        3.78       19.48     14.28 o 
  -2  16   1     1531.93     1603.22     95.13 o 
  -1  16   1     4211.64     4257.69    209.02 o 
   0  16   1     1834.96     1633.31    100.31 o 
   1  16   1     2781.93     3065.66    123.60 o 
   2  16   1     1910.81     1882.57     77.44 o 
   3  16   1     1741.35     1685.92     86.84 o 
   4  16   1      426.68      362.55     46.70 o 
   5  16   1      371.07      298.16     36.50 o 
   6  16   1       69.26       67.99     28.24 o 
   7  16   1      377.92      463.57     46.48 o 
   8  16   1       73.48       62.70     21.49 o 
   9  16   1     1649.92     1877.63    113.22 o 
  10  16   1        0.29       29.61     23.90 o 
  11  16   1     7423.31     8078.54    275.27 o 
  12  16   1        8.08       26.04     25.49 o 
  13  16   1        0.60        0.07     26.51 o 
  14  16   1      255.73      194.20     45.09 o 
  15  16   1     1103.90      972.17    113.57 o 
  16  16   1      522.81      422.68     68.15 o 
 -15  17   1      181.36       56.77     32.15 o 
 -14  17   1      485.07      319.76     76.07 o 
 -13  17   1       99.81       43.43     28.65 o 
 -12  17   1      339.39      256.26     42.39 o 
 -11  17   1      340.60      281.84     63.37 o 
 -10  17   1     1029.15     1102.72    110.83 o 
  -9  17   1      609.24      615.63     73.02 o 
  -8  17   1     1486.86     1431.15    104.71 o 
  -7  17   1       16.85       16.28     20.48 o 
  -6  17   1        6.19       -4.45     16.23 o 
  -5  17   1      214.84      291.95     35.59 o 
  -4  17   1     2515.77     2410.04    108.75 o 
  -3  17   1        5.99       16.06     17.20 o 
  -2  17   1      239.88      180.76     27.74 o 
  -1  17   1       69.87       95.48     19.83 o 
   0  17   1     7655.68     7982.92    208.40 o 
   1  17   1     1032.51      886.00     79.48 o 
   2  17   1      822.84      825.78     71.54 o 
   3  17   1      646.37      714.52     66.42 o 
   4  17   1     1504.15     1461.55    145.53 o 
   5  17   1      228.92      219.14     27.55 o 
   6  17   1      598.09      571.96     64.04 o 
   7  17   1      335.96      301.99     55.66 o 
   8  17   1      328.62      351.75     47.94 o 
   9  17   1     1118.22     1116.08     97.25 o 
  10  17   1     1573.60     1736.06    143.41 o 
  11  17   1        2.03       18.78     26.54 o 
  12  17   1     1582.38     1566.73    138.74 o 
  13  17   1       61.83       17.56     29.84 o 
  14  17   1     2810.74     3386.23    224.68 o 
  15  17   1       81.66       34.82    120.43 o 
 -14  18   1       51.18       81.72     35.91 o 
 -13  18   1      899.28     1104.79    118.46 o 
 -12  18   1       43.24       31.36     29.70 o 
 -11  18   1      163.13       80.42     39.15 o 
 -10  18   1      101.04      112.14     34.62 o 
  -9  18   1      491.79      390.09     56.55 o 
  -8  18   1       58.29       44.02     26.41 o 
  -7  18   1      519.52      486.91     60.33 o 
  -6  18   1        5.69        0.47     20.50 o 
  -5  18   1      105.88       58.94     23.24 o 
  -4  18   1        0.87       -4.23     21.26 o 
  -3  18   1      119.53      157.04     34.66 o 
  -2  18   1       22.83       54.58     22.51 o 
  -1  18   1       86.05       60.87     21.62 o 
   0  18   1      630.89      463.02     63.13 o 
   1  18   1       66.60       87.63     22.76 o 
   2  18   1        1.03       -6.15     24.41 o 
   3  18   1     1972.12     1979.56    112.64 o 
   4  18   1      461.39      554.82     70.26 o 
   5  18   1      831.74     1141.43    126.18 o 
   6  18   1       98.15       93.57     47.07 o 
   7  18   1      541.45      465.71     62.43 o 
   8  18   1      766.85      752.69     70.53 o 
   9  18   1       86.39       44.36     33.02 o 
  10  18   1      428.87      578.10    103.77 o 
  11  18   1      334.26      265.92     58.01 o 
  12  18   1      299.31      288.51     63.37 o 
  13  18   1      855.76      809.23    123.66 o 
 -13  19   1      345.74      507.92     94.68 o 
 -12  19   1      910.72      950.45    152.55 o 
 -11  19   1       67.72       95.39     38.21 o 
 -10  19   1       53.13       38.95     38.38 o 
  -9  19   1        0.15      -13.27     29.59 o 
  -8  19   1        7.03       -7.90     25.15 o 
  -7  19   1       95.91      104.42     30.84 o 
  -6  19   1     1655.70     1664.13    135.43 o 
  -5  19   1      252.24      177.03     65.55 o 
  -4  19   1      567.65      460.16     60.09 o 
  -3  19   1      673.89      605.05     78.62 o 
  -2  19   1     2073.86     2092.63    141.96 o 
  -1  19   1     1269.75     1391.78    108.13 o 
   0  19   1      151.24      161.43     33.64 o 
   1  19   1        2.42       14.81     23.74 o 
   2  19   1     2325.78     2264.39    144.61 o 
   3  19   1       48.68       17.29     24.07 o 
   4  19   1      270.59      202.39     35.33 o 
   5  19   1      746.47      641.94    139.53 o 
   6  19   1        6.86       47.78     29.74 o 
   7  19   1      663.41      507.55     66.54 o 
   8  19   1       73.20       73.63     30.12 o 
   9  19   1      275.47      230.56     52.08 o 
  10  19   1        4.12      -20.22     31.92 o 
  11  19   1      291.84      220.35    108.17 o 
  12  19   1     2438.91     2960.34    256.04 o 
 -11  20   1       91.98       79.50     45.34 o 
 -10  20   1        1.04       22.01     32.29 o 
  -9  20   1       22.32       45.03     32.98 o 
  -8  20   1      729.89      538.89     68.80 o 
  -7  20   1      844.98      881.84     92.77 o 
  -6  20   1      263.44      282.21     49.48 o 
  -5  20   1       36.84       42.14     27.20 o 
  -4  20   1      155.86       72.75     30.03 o 
  -3  20   1      743.76      736.64     83.16 o 
  -2  20   1        2.34       -6.37     26.89 o 
  -1  20   1      249.14      127.47     47.96 o 
   0  20   1      224.48      165.81     52.71 o 
   1  20   1        1.01       31.24     29.29 o 
   2  20   1      865.34      794.96    103.63 o 
   3  20   1      869.05      902.18    113.27 o 
   4  20   1      652.43      720.18     77.94 o 
   5  20   1      472.40      454.18     83.72 o 
   6  20   1       78.17      170.86     35.55 o 
   7  20   1      664.60      718.82     92.73 o 
   8  20   1      255.36      257.86     53.99 o 
   9  20   1      969.96      946.93    128.41 o 
  10  20   1      276.51      228.77     58.98 o 
  -9  21   1       19.05       50.58     45.11 o 
  -8  21   1      314.71      464.93     79.10 o 
  -7  21   1      412.32      358.81     56.57 o 
  -6  21   1       44.19       95.63     32.83 o 
  -5  21   1      201.67      174.54     71.65 o 
  -4  21   1       38.66       43.57     30.44 o 
  -3  21   1      792.58      737.86     98.58 o 
  -2  21   1      795.87      652.08    169.91 o 
  -1  21   1      377.89      471.85     96.53 o 
   0  21   1       24.87       32.82     40.28 o 
   1  21   1      244.84      187.19     38.11 o 
   2  21   1      341.19      301.85     90.10 o 
   3  21   1        2.77       28.53     54.92 o 
   4  21   1       89.11       80.41     45.40 o 
   5  21   1       10.63       -5.86     35.63 o 
   6  21   1      346.52      327.53     77.84 o 
   7  21   1      262.45      246.59     52.70 o 
   8  21   1      133.05       54.22     53.51 o 
  -6  22   1        0.77      -72.18     72.18 o 
  -5  22   1      421.91      458.93     80.10 o 
  -4  22   1      747.86      714.55     91.07 o 
  -3  22   1       44.50       43.52     37.34 o 
  -2  22   1      327.96      386.02     60.14 o 
  -1  22   1       75.70       86.66     41.41 o 
   0  22   1     3367.60     3891.08    294.02 o 
   1  22   1      414.24      269.40     71.17 o 
   2  22   1        0.47       40.92     37.76 o 
   3  22   1      234.09      457.76     70.61 o 
   4  22   1      856.23      885.26    146.64 o 
   5  22   1        2.65        2.45     47.30 o 
 -23   0   2      260.97      254.12    148.36 o 
 -22   0   2       65.63      142.31     60.79 o 
 -21   0   2      327.12      154.46    101.93 o 
 -20   0   2      148.96       49.66     46.47 o 
 -19   0   2     2018.66     1983.40    205.85 o 
 -18   0   2     1156.94     1009.50    155.25 o 
 -17   0   2     2457.09     2152.67    118.85 o 
 -16   0   2      714.27      753.92     69.36 o 
 -15   0   2      159.10      178.96     62.47 o 
 -14   0   2    15805.40    15408.00    333.47 o 
 -13   0   2     4314.65     4425.41    160.77 o 
 -12   0   2     4255.20     5016.88    249.73 o 
 -11   0   2     1646.44     1571.23    153.29 o 
 -10   0   2    40445.34    46437.56   1045.07 o 
  -9   0   2      111.01      622.76     90.89 o 
  -8   0   2     2933.51     3333.18    104.72 o 
  -7   0   2     3965.06     2767.93     77.65 o 
  -6   0   2        2.44      172.98     50.07 o 
  -5   0   2     2064.98     3041.18    121.85 o 
  -4   0   2     8687.17     7812.03    205.55 o 
   2   0   2      858.87      856.59     28.57 o 
   3   0   2     1718.93      552.85     23.88 o 
   4   0   2    28140.79    24669.10    238.30 o 
   5   0   2    10994.46     8686.91    127.50 o 
   6   0   2    50789.33    51938.09   1275.78 o 
   7   0   2      201.13      375.60     42.41 o 
   8   0   2     1324.71     1208.93     71.46 o 
   9   0   2      918.21      995.00    147.18 o 
  10   0   2    28618.95    29883.67    775.10 o 
  11   0   2      977.82     1058.84    114.04 o 
  12   0   2      751.74      839.71     66.45 o 
  13   0   2     2195.86     2025.32     81.20 o 
  14   0   2     1357.67     1087.25     61.49 o 
  15   0   2       73.77       93.98     27.04 o 
  16   0   2     8282.93     8845.83    308.39 o 
  17   0   2        3.69       24.00     25.69 o 
  18   0   2     1230.81     1287.69    248.83 o 
  19   0   2       43.12       31.34     45.08 o 
  20   0   2      727.36      957.43    314.12 o 
  21   0   2       93.09       69.31     59.54 o 
  22   0   2      622.53      824.22    193.49 o 
 -23   1   2        1.22       58.90     45.43 o 
 -22   1   2        0.18       21.05     40.84 o 
 -21   1   2       36.05       14.33     31.15 o 
 -20   1   2      704.61      715.39    120.30 o 
 -19   1   2       42.51       46.06     31.30 o 
 -18   1   2      672.85      684.48     69.76 o 
 -17   1   2      354.89      285.55     46.26 o 
 -16   1   2      675.23      691.65     64.17 o 
 -15   1   2      111.82      166.08     26.70 o 
 -14   1   2     1376.23     1371.78     86.22 o 
 -13   1   2      436.89      457.13     51.51 o 
 -12   1   2      411.67      448.03     40.82 o 
 -11   1   2       93.06      109.25    178.82 o 
 -10   1   2     1779.16     1786.07     61.97 o 
  -9   1   2     2090.59     2616.38     62.59 o 
  -8   1   2      164.79      161.15     19.53 o 
  -7   1   2     6682.91     6768.08     92.81 o 
  -6   1   2     1603.62     1085.30     49.58 o 
  -5   1   2     1821.10     2061.25     50.29 o 
  -4   1   2      526.04      373.46     22.91 o 
  -3   1   2    18713.01     8245.01    348.57 o 
  -2   1   2      387.59      576.03    156.12 o 
  -1   1   2    10416.87     4542.11    332.99 o 
   0   1   2      275.21      300.70    102.65 o 
   1   1   2       38.68       25.09     15.86 o 
   2   1   2      786.39      405.54     55.78 o 
   3   1   2     4264.67     3972.65    110.93 o 
   4   1   2      586.24      340.77     22.47 o 
   5   1   2    41336.07    42083.49    296.43 o 
   6   1   2      343.25      472.03     41.68 o 
   7   1   2     2539.58     3042.54    114.29 o 
   8   1   2      393.52      452.05     55.31 o 
   9   1   2      771.65     1110.42    109.73 o 
  10   1   2      108.54       73.90     26.54 o 
  11   1   2       35.23       45.97     19.99 o 
  12   1   2     1982.40     2082.57     98.97 o 
  13   1   2     5364.31     5462.03    156.75 o 
  14   1   2      738.76      632.44     57.74 o 
  15   1   2       55.83       51.08     19.71 o 
  16   1   2      965.83      966.32     79.69 o 
  17   1   2     1258.87     1231.70    126.93 o 
  18   1   2       79.47       67.52     38.15 o 
  19   1   2      979.71     1117.07    169.21 o 
  20   1   2     1059.24     1124.49    160.29 o 
  21   1   2       39.21       10.59     41.20 o 
  22   1   2      201.22      237.34    104.96 o 
 -23   2   2      295.07      357.79     77.28 o 
 -22   2   2      692.86      717.34    118.80 o 
 -21   2   2        2.68       30.95     36.16 o 
 -20   2   2      207.44      182.90     50.95 o 
 -19   2   2      436.08      304.41     59.58 o 
 -18   2   2      599.26      772.02     73.35 o 
 -17   2   2      645.34      665.86     73.06 o 
 -16   2   2      293.86      228.13     35.28 o 
 -15   2   2     4150.73     3388.78    150.32 o 
 -14   2   2      265.22      186.60     63.78 o 
 -13   2   2       22.07       38.07     59.83 o 
 -12   2   2     6005.55     6264.17    179.72 o 
 -11   2   2     1036.25     1124.29     71.30 o 
 -10   2   2     1074.02      888.52     79.06 o 
  -9   2   2     3699.10     3526.46     96.88 o 
  -8   2   2    17619.40    19096.49    227.43 o 
  -7   2   2     2033.75     1313.51     39.54 o 
  -6   2   2     9079.63     7484.17     97.68 o 
  -5   2   2     1294.24      883.18     31.67 o 
  -4   2   2    11826.45    12750.91    130.10 o 
  -3   2   2     7213.66    11950.56    155.60 o 
  -1   2   2      126.07      182.32     14.18 o 
   2   2   2   117517.86   114457.09    739.91 o 
   3   2   2     9431.00     7205.71     72.96 o 
   4   2   2      310.15      144.16     13.60 o 
   5   2   2     2610.20     1597.08     44.23 o 
   6   2   2     1738.39     1885.42     63.73 o 
   7   2   2      273.54      587.32     48.52 o 
   8   2   2    12672.08    14919.16    233.51 o 
   9   2   2      111.67      128.81     25.74 o 
  10   2   2        0.12       11.45     14.33 o 
  11   2   2      811.33      903.73     69.49 o 
  12   2   2    14228.22    14203.82    222.56 o 
  13   2   2      974.37     1112.16     63.98 o 
  14   2   2     1078.40     1195.53     66.43 o 
  15   2   2      867.87      838.69     62.39 o 
  16   2   2      320.12      380.33     57.62 o 
  17   2   2     2443.01     2713.28    165.22 o 
  18   2   2     1095.53     1348.61    111.03 o 
  19   2   2     1015.64      857.81    130.50 o 
  20   2   2       80.43       23.62     44.30 o 
  21   2   2        4.61       22.18     63.47 o 
  22   2   2      233.81      289.83     66.60 o 
 -23   3   2     2842.29     2915.90    311.93 o 
 -22   3   2      160.12      206.01     55.57 o 
 -21   3   2      759.80      883.76    132.07 o 
 -20   3   2       79.96      139.21     44.51 o 
 -19   3   2      205.99      238.68     65.24 o 
 -18   3   2       30.65       59.23     30.00 o 
 -17   3   2       95.90       94.87     72.97 o 
 -16   3   2      173.67      116.37     41.96 o 
 -15   3   2     2782.08     2561.17    185.44 o 
 -14   3   2     3832.93     4386.96    142.22 o 
 -13   3   2      944.74     1126.32     95.11 o 
 -12   3   2      149.97      305.03    235.58 o 
 -11   3   2       21.22       87.03     49.13 o 
 -10   3   2      169.05      119.53     50.62 o 
  -9   3   2      220.13      190.98     32.76 o 
  -8   3   2     2974.57     3359.01     77.02 o 
  -7   3   2     1149.86     1095.29     41.09 o 
  -6   3   2      464.38      173.18     15.84 o 
  -5   3   2     1701.13     1733.94     54.71 o 
  -4   3   2     1501.33     1188.18     41.54 o 
  -3   3   2    20467.64    20661.85    278.48 o 
  -2   3   2      158.50       25.89      5.80 o 
  -1   3   2     2090.63     2031.26    124.48 o 
   0   3   2       63.74      521.97     30.81 o 
   1   3   2     6843.11     7098.01     72.48 o 
   2   3   2     7290.13     5925.99     61.71 o 
   3   3   2    15766.00    14625.59    133.74 o 
   4   3   2    17682.94    13911.19    116.12 o 
   5   3   2     8844.04     9772.77    123.75 o 
   6   3   2      442.09      684.33     49.21 o 
   7   3   2      133.61       43.19     12.71 o 
   8   3   2      208.71      386.06     46.68 o 
   9   3   2       59.34      213.21     36.31 o 
  10   3   2      235.75      314.83     38.19 o 
  11   3   2      419.06      330.11     41.76 o 
  12   3   2       60.23       39.85     25.01 o 
  13   3   2      651.39      642.61     47.94 o 
  14   3   2       87.57       81.62     26.23 o 
  15   3   2       63.02       65.85     18.76 o 
  16   3   2     1492.84     1586.46    125.58 o 
  17   3   2     1668.49     1768.56    139.69 o 
  18   3   2      388.20      377.97     60.71 o 
  19   3   2     1014.51      972.05    124.31 o 
  20   3   2     3768.92     4517.31    310.75 o 
  21   3   2        3.65       18.15     42.13 o 
  22   3   2      153.01      173.87     86.81 o 
 -23   4   2      236.67      281.25     68.64 o 
 -22   4   2        2.14      -36.87     36.87 o 
 -21   4   2      243.37      207.35     57.25 o 
 -20   4   2       13.79       -1.08     34.53 o 
 -19   4   2      657.62      676.91     99.67 o 
 -18   4   2       14.52       22.16     23.56 o 
 -17   4   2      282.15      235.59     98.02 o 
 -16   4   2     2759.00     3047.68    121.80 o 
 -15   4   2       21.85       32.52     55.07 o 
 -14   4   2     1422.21     1342.15     96.98 o 
 -13   4   2      111.53       77.06     80.44 o 
 -12   4   2      278.09      443.23     69.83 o 
 -11   4   2      111.25      222.02     36.04 o 
 -10   4   2      628.91      344.25     39.95 o 
  -9   4   2     1305.11     1299.93     56.96 o 
  -8   4   2    15912.58    16698.99    229.35 o 
  -7   4   2      538.69      639.59     27.46 o 
  -6   4   2       46.03      243.04     21.24 o 
  -5   4   2     2761.43     2483.80     57.37 o 
  -4   4   2      695.23     1162.91     31.56 o 
  -3   4   2      486.33      774.77     32.06 o 
  -2   4   2      235.10      249.83     16.55 o 
  -1   4   2       69.47       90.92      8.28 o 
   0   4   2       32.94       11.60      6.47 o 
   1   4   2      715.86     1394.26     28.70 o 
   2   4   2    10427.03    10087.59     91.25 o 
   3   4   2     6899.78     6420.18     77.92 o 
   4   4   2     3236.15     2916.44     51.85 o 
   5   4   2      161.34      305.04     29.11 o 
   6   4   2      147.26      175.27     45.76 o 
   7   4   2        2.09       -0.88     12.39 o 
   8   4   2    21214.33    22995.12    280.29 o 
   9   4   2      411.40      452.18     38.57 o 
  10   4   2     1549.17     1457.30     67.20 o 
  11   4   2      384.26      362.12    104.82 o 
  12   4   2      146.00      178.15     46.50 o 
  13   4   2      104.41       82.60     24.30 o 
  14   4   2     2036.88     2209.38    138.76 o 
  15   4   2        0.90       15.85     18.90 o 
  16   4   2      119.06      105.10     26.59 o 
  17   4   2      234.34      243.78     81.76 o 
  18   4   2      640.68      642.44     90.91 o 
  19   4   2     1634.34     1732.32    141.95 o 
  20   4   2       27.97        8.73     43.53 o 
  21   4   2       14.59       30.94     44.05 o 
 -23   5   2      837.65      515.54     95.81 o 
 -22   5   2      259.17      162.02     52.87 o 
 -21   5   2       15.60      100.03     37.43 o 
 -20   5   2      970.58      989.09    107.37 o 
 -19   5   2        2.41       78.91     47.75 o 
 -18   5   2      390.16      324.80     63.43 o 
 -17   5   2       59.58       55.94    141.81 o 
 -16   5   2      189.11      194.54     57.03 o 
 -15   5   2       52.91       60.48     67.20 o 
 -14   5   2     2617.32     2800.50    116.56 o 
 -13   5   2     2055.69     1710.54    112.76 o 
 -12   5   2     2007.53     1743.91     83.28 o 
 -11   5   2     1797.55     2233.91     89.75 o 
 -10   5   2       49.15       69.32     21.26 o 
  -9   5   2        0.66        3.78      9.77 o 
  -8   5   2       22.04       72.08     16.18 o 
  -7   5   2     1967.74     1732.33     45.33 o 
  -6   5   2     3597.97     2992.97     58.68 o 
  -5   5   2     9700.68     8720.30     93.97 o 
  -4   5   2     8270.82     7501.52    110.03 o 
  -3   5   2     3384.75     2958.72     59.96 o 
  -2   5   2      180.36      512.21     18.58 o 
  -1   5   2      963.51     1309.20     27.01 o 
   0   5   2     1187.17     1941.98     38.89 o 
   1   5   2    13126.09    12910.57    104.56 o 
   2   5   2      479.33      904.54     30.70 o 
   3   5   2     1601.11     2069.93     46.11 o 
   4   5   2     4004.10     2901.29     58.26 o 
   5   5   2       18.77      164.75     16.56 o 
   6   5   2     2272.77     2857.55     56.25 o 
   7   5   2        8.79       22.45      8.11 o 
   8   5   2        0.08        4.15     16.11 o 
   9   5   2     4076.85     3420.12    125.63 o 
  10   5   2      781.18      995.47     83.30 o 
  11   5   2      734.23      808.16    110.15 o 
  12   5   2        3.37      118.37     79.26 o 
  13   5   2      706.04      679.74     79.94 o 
  14   5   2       73.06       92.34     35.71 o 
  15   5   2     1461.13     1511.54    145.52 o 
  16   5   2       59.45       70.20     46.13 o 
  17   5   2        4.04       21.14     43.72 o 
  18   5   2     1755.76     1998.20    157.96 o 
  19   5   2      371.87      394.38     50.41 o 
  20   5   2      805.13      935.41    126.81 o 
  21   5   2      415.23      282.96    130.73 o 
 -22   6   2      607.49      547.70     96.49 o 
 -21   6   2     1023.24     1299.79    160.42 o 
 -20   6   2      648.47      735.46     84.69 o 
 -19   6   2      478.93      641.39     77.83 o 
 -18   6   2      391.49      164.19     98.54 o 
 -17   6   2     2545.58     2434.90    180.82 o 
 -16   6   2      138.70       22.97     53.95 o 
 -15   6   2      456.68      335.70     40.47 o 
 -14   6   2      146.26       79.20     62.22 o 
 -13   6   2      844.15      776.15     67.08 o 
 -12   6   2     3730.53     3753.34    123.40 o 
 -11   6   2     3233.55     3609.47    109.74 o 
 -10   6   2     4612.61     4563.50    108.78 o 
  -9   6   2     2078.82     1575.60     64.31 o 
  -8   6   2     3733.96     4148.95     80.65 o 
  -7   6   2    10268.78    10477.37    133.67 o 
  -6   6   2    25069.36    30433.54    242.63 o 
  -5   6   2      980.26     1059.06     42.88 o 
  -4   6   2     2437.42     3234.75     87.21 o 
  -3   6   2     3596.32     3135.81     60.71 o 
  -2   6   2      988.28      925.13     31.76 o 
  -1   6   2      452.53      465.04     21.61 o 
   0   6   2     1963.11     1593.98     38.65 o 
   1   6   2     1210.46     1072.97     33.19 o 
   2   6   2     1507.07     1359.12     38.24 o 
   3   6   2     2926.29     3195.69     63.34 o 
   4   6   2     2331.82     2286.73     53.55 o 
   5   6   2      704.44      723.00     33.16 o 
   6   6   2    23707.80    27610.00    273.11 o 
   7   6   2      462.02      697.10     36.01 o 
   8   6   2     9823.28    10309.27    159.58 o 
   9   6   2      281.94      262.08     30.36 o 
  10   6   2       24.90       32.90     15.50 o 
  11   6   2     3155.92     3203.06     88.18 o 
  12   6   2     4524.00     4248.31    196.55 o 
  13   6   2      136.84      114.47     90.58 o 
  14   6   2       44.91       10.03     36.23 o 
  15   6   2     1129.66     1342.52    120.64 o 
  16   6   2     1168.63     1250.68    114.18 o 
  17   6   2     1873.96     1662.17    138.41 o 
  18   6   2       64.88       52.96     25.74 o 
  19   6   2      174.63      184.54     36.39 o 
  20   6   2     1163.21     1405.34    153.78 o 
  21   6   2      127.67      211.69     49.25 o 
 -22   7   2       15.75       17.45     38.64 o 
 -21   7   2       82.25      -16.32     36.19 o 
 -20   7   2      703.62      620.15     87.07 o 
 -19   7   2       29.44       56.06     38.72 o 
 -18   7   2      271.28      249.40     59.15 o 
 -17   7   2     1012.27      981.44    107.12 o 
 -16   7   2      981.98     1295.62    110.30 o 
 -15   7   2      113.37       74.12     33.56 o 
 -14   7   2      942.90      907.74     70.68 o 
 -13   7   2      125.66       82.59     44.50 o 
 -12   7   2     5415.03     5615.68    147.20 o 
 -11   7   2      157.65      111.42     19.14 o 
 -10   7   2        0.11       10.28      9.50 o 
  -9   7   2      816.08      668.97     35.95 o 
  -8   7   2       37.12       77.88     12.72 o 
  -7   7   2     3908.39     3411.04     78.85 o 
  -6   7   2    13853.66    13847.34    174.56 o 
  -5   7   2     3971.40     5002.17     90.71 o 
  -4   7   2      307.53      354.81     23.31 o 
  -3   7   2      587.44      634.94     44.45 o 
  -2   7   2      563.80      301.18     29.27 o 
  -1   7   2     1266.80     2080.53     47.27 o 
   0   7   2     4255.97     5147.15     86.69 o 
   1   7   2     7107.19     8838.52     98.07 o 
   2   7   2      595.88      654.57     35.37 o 
   3   7   2    19617.98    19190.65    183.58 o 
   4   7   2     2385.08     2059.70     51.88 o 
   5   7   2    26702.34    32269.39    265.13 o 
   6   7   2     1781.68     2044.25     53.70 o 
   7   7   2     4630.90     5480.71     95.93 o 
   8   7   2     2057.06     2172.80     59.16 o 
   9   7   2     1685.75     1828.46    101.39 o 
  10   7   2     1265.55     1206.64     61.19 o 
  11   7   2     6071.69     5846.78    125.87 o 
  12   7   2      539.58      540.51     64.37 o 
  13   7   2      341.67      624.43     78.83 o 
  14   7   2      120.63      133.42     30.02 o 
  15   7   2        0.03        4.35     22.26 o 
  16   7   2       41.71      109.32     28.93 o 
  17   7   2     4059.35     4364.25    192.16 o 
  18   7   2     2049.72     2445.10    166.06 o 
  19   7   2       78.80       65.84     34.55 o 
  20   7   2      194.82      125.25     42.08 o 
  21   7   2       33.95       87.67     58.81 o 
 -22   8   2        2.51        5.99     40.17 o 
 -21   8   2      439.65      591.36     64.62 o 
 -20   8   2      401.54      386.95    110.51 o 
 -19   8   2      212.13      113.38     75.28 o 
 -18   8   2       57.19      -39.16    101.78 o 
 -17   8   2     1355.05     1068.07    152.28 o 
 -16   8   2      869.00      958.14     67.25 o 
 -15   8   2      140.08      134.60     49.44 o 
 -14   8   2     1339.28     1214.18    107.28 o 
 -13   8   2     1349.62     1291.26     79.49 o 
 -12   8   2      300.91      237.78     54.34 o 
 -11   8   2       70.37       42.07     22.91 o 
 -10   8   2     9560.35     9649.63    167.49 o 
  -9   8   2        0.16       11.73     10.47 o 
  -8   8   2       62.96       33.41     12.37 o 
  -7   8   2     1297.36     1196.80     42.40 o 
  -6   8   2     2998.43     3417.73     78.05 o 
  -5   8   2     6906.72     7620.02    135.16 o 
  -4   8   2     2660.61     3563.15    100.35 o 
  -3   8   2     5074.41     5559.95    107.18 o 
  -2   8   2     2742.01     2619.63     70.63 o 
  -1   8   2        5.70       21.67      9.49 o 
   0   8   2      176.24      370.02     27.62 o 
   1   8   2        0.82       15.01      9.43 o 
   2   8   2     3172.42     2614.08     57.37 o 
   3   8   2      433.32      513.37     35.73 o 
   4   8   2      942.62     1334.81     43.23 o 
   5   8   2     3348.08     3400.66     65.01 o 
   6   8   2    12753.03    14213.40    156.85 o 
   7   8   2     3505.10     3895.48     77.84 o 
   8   8   2     4566.43     4933.81     94.74 o 
   9   8   2       16.34       51.59     30.87 o 
  10   8   2     4787.19     5129.61    123.45 o 
  11   8   2      151.20      126.68     19.61 o 
  12   8   2      204.09      144.85     43.68 o 
  13   8   2     1335.11     1373.58    111.15 o 
  14   8   2      346.20      455.29     95.30 o 
  15   8   2      134.39      115.36     34.66 o 
  16   8   2      526.67      491.32     63.13 o 
  17   8   2       72.05        1.19     27.81 o 
  18   8   2       23.43       50.41     29.68 o 
  19   8   2        1.63        2.92     36.42 o 
  20   8   2     1153.90     1175.02    115.08 o 
 -21   9   2      649.36      452.36     66.41 o 
 -20   9   2       26.35       97.86     39.04 o 
 -19   9   2      558.54      664.86     87.91 o 
 -18   9   2        0.23      -14.37     31.11 o 
 -17   9   2      446.10      502.87     61.43 o 
 -16   9   2      407.07      368.22     60.05 o 
 -15   9   2      475.10      558.40     71.34 o 
 -14   9   2        9.45       24.05     17.56 o 
 -13   9   2     3914.34     3776.68    125.19 o 
 -12   9   2       15.56       40.81     15.75 o 
 -11   9   2        8.10      -10.59     14.97 o 
 -10   9   2       55.71       68.48     15.76 o 
  -9   9   2      168.14       64.09     17.58 o 
  -8   9   2      852.66      585.09     32.63 o 
  -7   9   2      885.27      722.48     39.29 o 
  -6   9   2     1595.75     1365.68     53.13 o 
  -5   9   2      365.48      455.69     44.14 o 
  -4   9   2     1625.09     1562.85     75.36 o 
  -3   9   2       62.45       52.57     10.41 o 
  -2   9   2      519.83      632.85     41.29 o 
  -1   9   2        0.60       33.91     13.61 o 
   0   9   2      523.31      406.35     27.82 o 
   1   9   2     2011.71     1603.23     49.34 o 
   2   9   2     3060.96     3137.54     65.31 o 
   3   9   2      621.91      533.42     36.47 o 
   4   9   2     1771.44     1861.70     58.19 o 
   5   9   2     3581.79     3115.90     72.94 o 
   6   9   2       25.16       83.96     12.82 o 
   7   9   2      774.71      609.74     39.47 o 
   8   9   2       82.50       58.66     12.42 o 
   9   9   2      393.44      433.20     32.15 o 
  10   9   2        1.58       -4.94     19.89 o 
  11   9   2      342.15      311.18     41.92 o 
  12   9   2      191.35      210.86     32.04 o 
  13   9   2       75.87       22.41     48.45 o 
  14   9   2       22.71       20.47     30.79 o 
  15   9   2     1348.94     1347.45    115.87 o 
  16   9   2      257.35      298.03    121.31 o 
  17   9   2       34.50       37.73     28.21 o 
  18   9   2     1341.65     1572.68    139.59 o 
  19   9   2       92.79      146.20     39.50 o 
  20   9   2      195.00      229.72     55.72 o 
 -21  10   2     1039.06     1075.91    113.21 o 
 -20  10   2     1566.42     1416.00    183.82 o 
 -19  10   2      324.32      213.57     43.51 o 
 -18  10   2       34.95       34.94     62.70 o 
 -17  10   2       60.06       62.26    187.96 o 
 -16  10   2      437.86      339.98     51.80 o 
 -15  10   2       34.28        7.26     36.15 o 
 -14  10   2      269.77      174.65     50.02 o 
 -13  10   2      120.57      124.26     43.59 o 
 -12  10   2        6.61        2.16     15.03 o 
 -11  10   2        0.02       -1.47     10.60 o 
 -10  10   2      344.64      401.91     33.11 o 
  -9  10   2     2720.04     2813.65     76.10 o 
  -8  10   2       27.48       36.08      8.82 o 
  -7  10   2     2146.00     2134.66     68.25 o 
  -6  10   2     7491.58     7733.91    171.35 o 
  -5  10   2     1386.00     1205.16     73.32 o 
  -4  10   2      277.02      687.53     44.61 o 
  -3  10   2      378.53      281.00     25.82 o 
  -2  10   2     2821.37     3945.27     88.64 o 
  -1  10   2     4060.50     4174.37    136.85 o 
   0  10   2     4445.87     4208.91     79.40 o 
   1  10   2      573.78      704.76     35.36 o 
   2  10   2       25.34      180.64     18.69 o 
   3  10   2      911.97      698.41     43.51 o 
   4  10   2     1696.40     1495.10     57.39 o 
   5  10   2      162.76      132.65     18.91 o 
   6  10   2     3177.64     2910.71     73.63 o 
   7  10   2      272.41      360.91     31.15 o 
   8  10   2       16.98       39.87     34.15 o 
   9  10   2      941.39     1020.26     53.47 o 
  10  10   2      287.85      189.88     35.90 o 
  11  10   2      307.80      356.04     44.29 o 
  12  10   2      227.73      204.82     98.78 o 
  13  10   2      239.31      322.15     61.24 o 
  14  10   2       24.28       12.25     21.31 o 
  15  10   2     1201.48     1145.87    175.98 o 
  16  10   2     1768.07     2013.04    146.82 o 
  17  10   2        0.64      -28.92     28.92 o 
  18  10   2      951.29      936.49    106.23 o 
  19  10   2      388.20      317.83     47.94 o 
 -20  11   2      932.75      932.82    186.94 o 
 -19  11   2      371.21      359.36    110.98 o 
 -18  11   2      633.41      474.63     93.22 o 
 -17  11   2      119.28      115.34     85.97 o 
 -16  11   2        2.23      -51.12     82.67 o 
 -15  11   2      751.67      757.55     73.53 o 
 -14  11   2        2.28       23.77     19.97 o 
 -13  11   2      407.04      503.64     81.16 o 
 -12  11   2      102.95       90.49     21.64 o 
 -11  11   2       50.99       37.82     15.31 o 
 -10  11   2      700.88      629.35     43.53 o 
  -9  11   2     1364.79     1293.52     60.40 o 
  -8  11   2      116.57       58.23     17.88 o 
  -7  11   2        9.68       62.15     21.47 o 
  -6  11   2      554.40      371.41     43.67 o 
  -5  11   2      490.98      377.12     46.61 o 
  -4  11   2       10.75        1.55     14.60 o 
  -3  11   2    10591.75    10727.13    160.15 o 
  -2  11   2     1263.31     1269.72     56.02 o 
  -1  11   2     1399.48     1598.91     68.12 o 
   0  11   2      381.81      264.69     23.19 o 
   1  11   2        8.86       20.36      9.21 o 
   2  11   2     1215.21     1175.16     56.26 o 
   3  11   2      464.94      380.93     39.48 o 
   4  11   2       32.91       40.31     23.04 o 
   5  11   2     3826.84     3613.15    109.70 o 
   6  11   2        3.68       45.64     13.08 o 
   7  11   2     4906.76     5042.19    103.26 o 
   8  11   2      342.55      287.04     30.93 o 
   9  11   2     2775.38     3017.72     94.34 o 
  10  11   2       29.77       46.62     15.41 o 
  11  11   2     1363.55     1594.04     92.18 o 
  12  11   2      109.78       86.33     28.71 o 
  13  11   2       80.80      158.04     67.80 o 
  14  11   2      182.36      162.44     88.41 o 
  15  11   2      510.80      445.18     61.43 o 
  16  11   2      277.06      384.47     55.50 o 
  17  11   2       25.47       22.42     27.47 o 
  18  11   2       60.98       43.20     49.84 o 
  19  11   2        0.16        1.94     41.76 o 
 -20  12   2        0.16      -46.24     46.24 o 
 -19  12   2      733.73      916.62    126.30 o 
 -18  12   2     2827.46     2888.95    261.07 o 
 -17  12   2     1003.61     1161.81    131.75 o 
 -16  12   2      160.97      232.47     50.18 o 
 -15  12   2       99.16      100.90     83.73 o 
 -14  12   2      296.14      182.21     50.92 o 
 -13  12   2      573.47      537.72     69.70 o 
 -12  12   2      878.01      874.15     91.86 o 
 -11  12   2       70.88       59.57     21.77 o 
 -10  12   2      547.18      714.72     43.46 o 
  -9  12   2     5373.45     5536.37    161.07 o 
  -8  12   2     3819.72     4023.08    134.52 o 
  -7  12   2     1391.13     1386.47     92.45 o 
  -6  12   2      323.63      329.18     41.21 o 
  -5  12   2     5741.38     5214.90    158.94 o 
  -4  12   2       58.23        4.03     12.00 o 
  -3  12   2      298.30      211.24     24.68 o 
  -2  12   2     2235.41     2195.50     75.41 o 
  -1  12   2     1539.58     1535.79     64.19 o 
   0  12   2      777.26      657.35     31.18 o 
   1  12   2      177.01      271.45     32.33 o 
   2  12   2     3451.54     3031.58     94.47 o 
   3  12   2     2335.32     2168.49     87.59 o 
   4  12   2      491.84      488.82     69.50 o 
   5  12   2     2646.01     2743.55    109.94 o 
   6  12   2      196.84      157.88     24.97 o 
   7  12   2     1492.09     1604.86     66.72 o 
   8  12   2    11778.48    12104.98    251.30 o 
   9  12   2     1003.66     1165.77     61.10 o 
  10  12   2     1245.14     1346.02     66.87 o 
  11  12   2       92.94       77.50     19.14 o 
  12  12   2      225.69      158.52     55.54 o 
  13  12   2      289.15      301.40     62.50 o 
  14  12   2     1808.46     2110.70    237.09 o 
  15  12   2       49.06       50.51     34.13 o 
  16  12   2      650.27      575.96     89.54 o 
  17  12   2       65.18       16.24    143.67 o 
  18  12   2     4314.37     4721.11    341.24 o 
 -19  13   2       61.19      118.11    482.25 o 
 -18  13   2       80.71       75.00    127.13 o 
 -17  13   2       81.18       92.97    220.05 o 
 -16  13   2      151.48      112.36     87.98 o 
 -15  13   2     1436.50     1507.12    145.88 o 
 -14  13   2      120.30       49.21     31.10 o 
 -13  13   2        3.76       38.07     23.19 o 
 -12  13   2      232.68      184.34     36.57 o 
 -11  13   2       27.34       36.00     18.11 o 
 -10  13   2      364.40      296.85     53.48 o 
  -9  13   2     1205.23     1254.50     86.09 o 
  -8  13   2      598.02      605.54     61.24 o 
  -7  13   2     4209.06     3964.95    135.82 o 
  -6  13   2     1038.60      938.66     76.63 o 
  -5  13   2     2184.83     2032.45    106.11 o 
  -4  13   2     2896.71     2799.76    102.10 o 
  -3  13   2        5.53       -0.78     10.08 o 
  -2  13   2      977.39     1102.01     57.97 o 
  -1  13   2      226.37      233.76     26.39 o 
   0  13   2     1685.36     1438.27     49.44 o 
   1  13   2     1513.30     1702.10     79.32 o 
   2  13   2       50.89       28.01     13.22 o 
   3  13   2     2719.83     2760.99     94.62 o 
   4  13   2      882.53      781.13     76.25 o 
   5  13   2       32.49        5.79     17.41 o 
   6  13   2     1100.33     1088.27     79.58 o 
   7  13   2        3.14       43.61     14.38 o 
   8  13   2     2058.72     2068.42     97.32 o 
   9  13   2      333.50      346.67     32.24 o 
  10  13   2        5.22       58.99     14.81 o 
  11  13   2      923.20      905.36     66.76 o 
  12  13   2     1023.79     1040.98     88.60 o 
  13  13   2      826.67      974.07     90.41 o 
  14  13   2       96.62      146.12    189.85 o 
  15  13   2      106.11      149.24     94.92 o 
  16  13   2       57.11       19.12     36.47 o 
  17  13   2      429.20      206.17    147.83 o 
  18  13   2       82.46      122.85     97.95 o 
 -18  14   2      374.46      249.68    218.11 o 
 -17  14   2        0.05        7.27     46.53 o 
 -16  14   2      220.94      194.37     69.54 o 
 -15  14   2       56.57       40.09     26.50 o 
 -14  14   2     2615.58     3102.80    197.30 o 
 -13  14   2       50.02       21.70     44.37 o 
 -12  14   2      366.12      247.92     44.64 o 
 -11  14   2       59.13       59.26     34.22 o 
 -10  14   2      425.56      462.14     60.37 o 
  -9  14   2        0.09        2.94     16.41 o 
  -8  14   2       23.98        8.34     18.66 o 
  -7  14   2     3696.70     3957.49    139.66 o 
  -6  14   2      586.06      583.55     59.96 o 
  -5  14   2      169.56      184.05     25.74 o 
  -4  14   2      547.18      437.50     44.35 o 
  -3  14   2      900.38      947.89     51.61 o 
  -2  14   2        6.58       12.74     11.20 o 
  -1  14   2       31.80       35.41     11.12 o 
   0  14   2      122.44      135.87     23.18 o 
   1  14   2      494.90      317.45     52.30 o 
   2  14   2      144.14      106.48     20.73 o 
   3  14   2     1475.54     1517.71     84.56 o 
   4  14   2        1.16       15.02     20.19 o 
   5  14   2      164.31       70.37     23.31 o 
   6  14   2     2826.60     2624.10    121.16 o 
   7  14   2     1481.03     1519.87     96.02 o 
   8  14   2      935.57      774.72     62.40 o 
   9  14   2      689.41      664.30     84.17 o 
  10  14   2      650.21      625.21     55.04 o 
  11  14   2      446.72      395.60     48.53 o 
  12  14   2      812.60      773.11     79.03 o 
  13  14   2       61.62       82.06    122.10 o 
  14  14   2      839.61     1009.41    127.67 o 
  15  14   2       72.82       43.70    112.66 o 
  16  14   2     1785.93     1942.55    168.65 o 
  17  14   2        0.58       25.30     37.28 o 
 -18  15   2       27.86      -15.23     77.26 o 
 -17  15   2       69.69      192.19    160.15 o 
 -16  15   2      277.26      253.91     40.95 o 
 -15  15   2       11.41       25.19     27.48 o 
 -14  15   2       20.61        3.13     25.02 o 
 -13  15   2     1051.73      974.54    104.28 o 
 -12  15   2      147.11      132.36     42.65 o 
 -11  15   2      454.31      408.10     62.20 o 
 -10  15   2     1090.19     1046.68     90.45 o 
  -9  15   2      460.28      365.96     49.26 o 
  -8  15   2        0.09       19.55     16.94 o 
  -7  15   2        8.41       -5.23     15.63 o 
  -6  15   2     6338.81     6185.79    165.58 o 
  -5  15   2      967.76     1016.57     74.09 o 
  -4  15   2      585.08      609.90     54.36 o 
  -3  15   2     1154.14     1100.28     56.79 o 
  -2  15   2     1197.14      992.75     54.65 o 
  -1  15   2      177.96      106.40     20.32 o 
   0  15   2     1732.48     1966.31    102.16 o 
   1  15   2      189.59      142.87     26.09 o 
   2  15   2      447.44      474.33     47.90 o 
   3  15   2     4033.16     3670.35    121.31 o 
   4  15   2      103.78      109.40     27.15 o 
   5  15   2     1732.73     1620.24     84.35 o 
   6  15   2        4.58       12.54     13.78 o 
   7  15   2       50.40       90.68     26.44 o 
   8  15   2     1205.18     1169.38     88.75 o 
   9  15   2     1090.41     1228.24     85.61 o 
  10  15   2      148.31      113.47     22.01 o 
  11  15   2     1225.10     1165.31    117.05 o 
  12  15   2      356.16      367.95     68.58 o 
  13  15   2     2538.48     2906.35    184.60 o 
  14  15   2      105.32      135.55    212.20 o 
  15  15   2      471.42      388.22     75.04 o 
  16  15   2      682.88      816.34    100.74 o 
 -17  16   2       17.24      -35.20     52.87 o 
 -16  16   2     2129.18     2792.63    200.09 o 
 -15  16   2       53.72      169.06     38.75 o 
 -14  16   2        1.53       57.43     30.46 o 
 -13  16   2       21.58       40.95     26.50 o 
 -12  16   2     1216.73     1441.26    125.23 o 
 -11  16   2     2713.64     2860.34    173.39 o 
 -10  16   2      159.66       99.86     23.01 o 
  -9  16   2      344.34      218.42     37.29 o 
  -8  16   2       10.31        8.04     18.09 o 
  -7  16   2      210.49      140.60     24.22 o 
  -6  16   2       96.00       76.42     25.95 o 
  -5  16   2       21.93       11.72     20.32 o 
  -4  16   2      299.83      358.05     40.26 o 
  -3  16   2        7.55       14.71     13.58 o 
  -2  16   2     1545.94     1690.03    102.53 o 
  -1  16   2       15.89       39.25     22.49 o 
   0  16   2     1531.51     1495.70     89.08 o 
   1  16   2     1936.89     2123.97    115.03 o 
   2  16   2      266.91      237.56     30.12 o 
   3  16   2       62.25       53.89     18.38 o 
   4  16   2        0.03      -17.91     17.91 o 
   5  16   2      542.86      543.64     50.33 o 
   6  16   2        2.77      -13.60     15.85 o 
   7  16   2       32.22       28.43     19.39 o 
   8  16   2       73.44       48.67     20.07 o 
   9  16   2       14.08       53.80     29.10 o 
  10  16   2      408.29      568.97     87.38 o 
  11  16   2     1392.20     1329.55    151.68 o 
  12  16   2       31.86       95.39     36.18 o 
  13  16   2      606.42      600.40     90.98 o 
  14  16   2        8.38       87.87     38.12 o 
  15  16   2       48.44      196.42    744.80 o 
 -15  17   2        8.92       14.64     32.16 o 
 -14  17   2      159.48      127.88     32.36 o 
 -13  17   2       95.65      105.92     31.19 o 
 -12  17   2      224.91      296.94     73.21 o 
 -11  17   2       16.17      -12.41     25.97 o 
 -10  17   2       14.76      -18.58     23.16 o 
  -9  17   2       11.81       24.19     20.82 o 
  -8  17   2      110.50      102.09     21.13 o 
  -7  17   2      775.95      580.53     55.32 o 
  -6  17   2      918.72      901.45     71.10 o 
  -5  17   2        0.69       21.47     18.63 o 
  -4  17   2       69.60       42.06     19.47 o 
  -3  17   2      275.95      328.50     51.17 o 
  -2  17   2      520.82      466.50     47.89 o 
  -1  17   2      302.60      386.21     45.93 o 
   0  17   2        0.81      -14.22     25.99 o 
   1  17   2      162.25      169.88     24.31 o 
   2  17   2        0.94       29.59     24.22 o 
   3  17   2      374.47      290.75     42.69 o 
   4  17   2      647.81      565.37     71.00 o 
   5  17   2      144.88      153.71     26.22 o 
   6  17   2      185.38      149.70     23.62 o 
   7  17   2     1259.36     1290.21     96.80 o 
   8  17   2       15.43       22.08     21.06 o 
   9  17   2     1051.88     1293.03    102.41 o 
  10  17   2     1283.21     1192.87    114.23 o 
  11  17   2        8.79       63.96     27.95 o 
  12  17   2      510.38      406.84     83.20 o 
  13  17   2      200.79      144.27     53.72 o 
  14  17   2      269.14      527.26    767.55 o 
 -14  18   2       62.64       85.47     57.23 o 
 -13  18   2      552.53      674.22     80.05 o 
 -12  18   2        0.16       28.52     29.45 o 
 -11  18   2       32.49       60.86     29.07 o 
 -10  18   2       15.56       15.93     28.03 o 
  -9  18   2       53.26       68.79     26.50 o 
  -8  18   2      478.78      376.41     40.22 o 
  -7  18   2     1049.41     1103.94     96.72 o 
  -6  18   2      446.75      361.81     48.82 o 
  -5  18   2      810.67      871.74     94.05 o 
  -4  18   2       29.30      -22.70     24.25 o 
  -3  18   2      678.91      608.15     75.50 o 
  -2  18   2      920.33     1000.48     99.28 o 
  -1  18   2      390.55      357.38     51.72 o 
   0  18   2       20.63       12.71     18.78 o 
   1  18   2     1362.06     1351.45    116.82 o 
   2  18   2      300.21      346.02     42.95 o 
   3  18   2     1512.97     1549.11     98.02 o 
   4  18   2       48.38       15.24     30.99 o 
   5  18   2       29.77        0.88     27.09 o 
   6  18   2       51.94       12.57     27.84 o 
   7  18   2     1333.88     1372.77    124.55 o 
   8  18   2       37.72       65.50     50.48 o 
   9  18   2     1129.45     1311.91    136.81 o 
  10  18   2      290.38      349.67     52.41 o 
  11  18   2       67.94      -13.96     32.63 o 
  12  18   2       11.66       27.70     32.56 o 
  13  18   2      199.43       96.91     41.98 o 
 -13  19   2       20.03       90.49     44.43 o 
 -12  19   2       97.80      149.02     51.38 o 
 -11  19   2      500.63      811.11    125.25 o 
 -10  19   2       33.46       10.03     28.52 o 
  -9  19   2       91.71       65.52     35.02 o 
  -8  19   2       13.61       74.76     25.29 o 
  -7  19   2       31.56       -4.96     22.09 o 
  -6  19   2      463.81      330.15     66.41 o 
  -5  19   2       54.22       24.34     32.86 o 
  -4  19   2       46.43       60.63     26.99 o 
  -3  19   2     2578.18     3087.58    180.52 o 
  -2  19   2      165.11       85.49     27.55 o 
  -1  19   2     1823.90     2201.26    147.93 o 
   0  19   2      608.34      545.52     70.78 o 
   1  19   2      161.85      110.16     45.66 o 
   2  19   2      461.11      392.83     51.73 o 
   3  19   2       19.08       18.15     26.80 o 
   4  19   2      810.91      763.26     82.11 o 
   5  19   2      111.40      125.80     34.54 o 
   6  19   2      304.98      141.59     38.72 o 
   7  19   2      125.97      130.91     34.38 o 
   8  19   2      693.70      788.02    109.35 o 
   9  19   2        1.26       17.26     38.59 o 
  10  19   2       33.58       28.09     35.01 o 
  11  19   2       50.17       27.51     47.14 o 
 -11  20   2       35.61       44.78     75.28 o 
 -10  20   2      415.24      308.03     51.10 o 
  -9  20   2     1538.34     1857.69    239.50 o 
  -8  20   2      120.80      156.90     33.05 o 
  -7  20   2       43.03        5.13     27.51 o 
  -6  20   2        0.52       13.17     41.98 o 
  -5  20   2      306.07      348.01     50.18 o 
  -4  20   2       27.80       37.36     26.74 o 
  -3  20   2     1195.68     1170.45    123.03 o 
  -2  20   2      630.37      734.07     82.32 o 
  -1  20   2     1053.39      938.17     91.29 o 
   0  20   2       88.37       88.26     32.30 o 
   1  20   2      133.88      132.71     44.45 o 
   2  20   2      534.03      475.26     68.36 o 
   3  20   2     2589.60     2773.76    265.04 o 
   4  20   2       19.08      -29.30     29.30 o 
   5  20   2      879.56      826.84     85.78 o 
   6  20   2       18.71       10.99     32.72 o 
   7  20   2      103.44       57.87     37.78 o 
   8  20   2        5.30       49.07     42.23 o 
   9  20   2      455.03      478.83     89.79 o 
  10  20   2       38.67       16.81     49.00 o 
  -9  21   2       67.25       58.33     43.19 o 
  -8  21   2      556.40      727.13    101.56 o 
  -7  21   2      613.91      695.99     77.81 o 
  -6  21   2      109.99       88.82     45.77 o 
  -5  21   2       84.50       63.87     56.41 o 
  -4  21   2        0.18       79.81     29.82 o 
  -3  21   2      795.15      790.49     92.00 o 
  -2  21   2      142.73      139.28     45.99 o 
  -1  21   2      204.79      262.95     53.05 o 
   0  21   2      367.74      349.66     61.36 o 
   1  21   2       17.04       -5.40     46.02 o 
   2  21   2       65.22       47.00     42.78 o 
   3  21   2     1686.25     1706.44    177.49 o 
   4  21   2       21.83      -22.38     34.40 o 
   5  21   2      241.93       73.74     72.51 o 
   6  21   2      207.00      235.63     47.03 o 
   7  21   2      163.49      149.67     78.00 o 
  -6  22   2      338.80      343.51    150.90 o 
  -5  22   2        0.35      -30.19     39.34 o 
  -4  22   2      117.18       30.16     44.71 o 
  -3  22   2       30.25       46.00     37.93 o 
  -2  22   2      113.74       82.82     42.21 o 
  -1  22   2       12.78       16.65     46.79 o 
   0  22   2      142.48      125.72     40.13 o 
   1  22   2       23.32       35.28     39.37 o 
   2  22   2      222.91      182.99     52.73 o 
   3  22   2      161.92      247.22     61.99 o 
   4  22   2        1.03       -5.59     36.86 o 
 -23   1   3       32.67       64.62     43.00 o 
 -22   1   3       70.05       54.05     39.85 o 
 -21   1   3     1654.61     1726.91    202.19 o 
 -20   1   3     5087.72     5612.90    260.59 o 
 -19   1   3       44.25       89.28     28.96 o 
 -18   1   3     5242.63     5905.66    180.59 o 
 -17   1   3       86.79      110.85     15.68 o 
 -16   1   3     4016.38     4544.11    119.57 o 
 -15   1   3      914.50      978.25     56.23 o 
 -14   1   3      915.46      965.46    108.00 o 
 -13   1   3      498.04      689.15     95.12 o 
 -12   1   3     1054.33     1021.07     48.47 o 
 -11   1   3     2805.09     3226.11     95.78 o 
 -10   1   3     2581.25     3449.58     78.38 o 
  -9   1   3      536.14      641.86     46.96 o 
  -8   1   3    11071.80    11071.43    126.86 o 
  -7   1   3      398.10      395.43     43.61 o 
  -6   1   3     1645.76      643.69     76.94 o 
  -5   1   3     1796.46     2017.92     49.30 o 
  -4   1   3       22.32       51.49     53.74 o 
  -3   1   3    20313.88    22321.31   2245.15 o 
  -2   1   3     1906.30      453.31     15.70 o 
  -1   1   3     1047.49      940.09    177.60 o 
   0   1   3    11238.80     7788.55    225.26 o 
   1   1   3     9348.07    13345.58    196.84 o 
   2   1   3     7300.65     5726.83     56.71 o 
   3   1   3       98.45       47.78      6.89 o 
   4   1   3       21.75      135.91     11.69 o 
   5   1   3     9937.01     7150.34    114.60 o 
   6   1   3      776.90     1020.32     55.51 o 
   7   1   3     7102.45     5878.53    122.03 o 
   8   1   3       38.70       55.44     17.10 o 
   9   1   3       61.39       65.24     18.57 o 
  10   1   3      163.26       84.87     23.08 o 
  11   1   3      223.72      303.85     43.27 o 
  12   1   3     4743.04     3866.15    183.09 o 
  13   1   3      289.77      369.08     41.21 o 
  14   1   3      101.08       79.87     24.89 o 
  15   1   3       80.55       98.44     21.73 o 
  16   1   3      174.15      101.64     37.01 o 
  17   1   3      964.36     1190.34    130.58 o 
  18   1   3       26.01       25.20     41.56 o 
  19   1   3     1411.00     1654.75    377.33 o 
  20   1   3      278.71      189.78    257.36 o 
  21   1   3       56.53      121.24     68.74 o 
 -23   2   3       17.88       20.82     41.36 o 
 -22   2   3        1.56       84.78     43.87 o 
 -21   2   3       23.52       44.26     33.78 o 
 -20   2   3     2871.37     3267.73    229.95 o 
 -19   2   3     1478.07     1487.42     82.24 o 
 -18   2   3       49.90      128.30     21.80 o 
 -17   2   3        0.01        6.76     20.84 o 
 -16   2   3      226.67      182.92     51.48 o 
 -15   2   3     2992.79     3024.36    131.17 o 
 -14   2   3     5321.62     5061.97    179.81 o 
 -13   2   3      951.09      870.54     79.38 o 
 -12   2   3      168.58      165.39     64.82 o 
 -11   2   3       88.80      143.54     23.44 o 
 -10   2   3        7.12      169.93    108.32 o 
  -9   2   3    11645.06    12618.67    176.50 o 
  -8   2   3     6011.44     6527.11     96.58 o 
  -7   2   3     2785.67     3299.02     74.60 o 
  -6   2   3     6916.80     5676.31    100.13 o 
  -5   2   3    28671.23    26354.49    246.03 o 
  -4   2   3     1724.36     1717.69     38.21 o 
  -3   2   3    61439.04    55294.29    510.14 o 
  -2   2   3      341.57      810.41     27.30 o 
  -1   2   3    11115.41    12287.81    526.39 o 
   0   2   3     3132.40     3672.82    107.88 o 
   1   2   3     2852.71     4602.11     83.38 o 
   2   2   3     1034.35     1333.43     27.08 o 
   3   2   3     1007.89     1789.79     33.64 o 
   4   2   3     1106.59      774.78     31.97 o 
   5   2   3     7043.56     7878.09    122.15 o 
   6   2   3      634.05      575.61     37.69 o 
   7   2   3      256.55      138.49     21.68 o 
   8   2   3      861.15      780.29     54.13 o 
   9   2   3     7654.36     8399.78    173.73 o 
  10   2   3       97.36      156.86     26.89 o 
  11   2   3      683.75      892.25     69.87 o 
  12   2   3      164.07      208.00     32.51 o 
  13   2   3     1962.01     1865.08     84.54 o 
  14   2   3     1349.66     1379.03     91.42 o 
  15   2   3      529.15      405.74     51.82 o 
  16   2   3       93.64       94.25     30.60 o 
  17   2   3       24.27       33.70     36.43 o 
  18   2   3       44.57       16.57     47.62 o 
  19   2   3      259.12      201.15     42.37 o 
  20   2   3      251.02      224.36     60.58 o 
  21   2   3      121.39       98.44     44.93 o 
 -23   3   3      205.80      354.44     98.17 o 
 -22   3   3     1104.88      945.11    138.76 o 
 -21   3   3      311.40      181.09     54.69 o 
 -20   3   3     1016.48     1134.40    138.02 o 
 -19   3   3      467.01      349.39     40.03 o 
 -18   3   3      308.33      360.80     43.38 o 
 -17   3   3       70.11       33.69     39.82 o 
 -16   3   3     1568.01     1589.39    123.99 o 
 -15   3   3     3511.72     3390.38    149.74 o 
 -14   3   3       52.03       81.88    104.92 o 
 -13   3   3     7660.84     7579.67    238.25 o 
 -12   3   3        0.51      822.82    340.60 o 
 -11   3   3       51.65       46.33     60.81 o 
 -10   3   3     1504.21     1149.83     46.71 o 
  -9   3   3     2932.67     2705.63     67.40 o 
  -8   3   3    10370.20    10980.08    140.21 o 
  -7   3   3      354.33      374.96     37.13 o 
  -6   3   3      210.59      866.97     39.85 o 
  -5   3   3      723.60      639.49     45.09 o 
  -4   3   3     6982.30     6311.68     87.30 o 
  -3   3   3        1.07       49.02      7.43 o 
  -2   3   3    18013.72    14518.71    102.40 o 
  -1   3   3       85.86       65.42      8.08 o 
   0   3   3    11869.30    13396.73     91.98 o 
   1   3   3     7483.19     9135.65     77.30 o 
   2   3   3     1125.19     1014.56     25.94 o 
   3   3   3      456.71      518.91     23.74 o 
   4   3   3     8070.05     7609.33    134.38 o 
   5   3   3     1347.62      747.92     45.98 o 
   6   3   3      534.58      759.11     45.22 o 
   7   3   3        1.22       37.23     11.76 o 
   8   3   3      406.63      469.34     40.54 o 
   9   3   3      192.19      190.51     27.62 o 
  10   3   3      628.07      736.41     53.46 o 
  11   3   3       10.40       41.06     18.36 o 
  12   3   3     1371.66     1399.94     93.71 o 
  13   3   3       75.12       89.62     26.96 o 
  14   3   3      162.23      135.93     32.41 o 
  15   3   3      574.75      423.76     50.64 o 
  16   3   3      368.94      435.94     66.50 o 
  17   3   3     1055.50     1395.07    124.90 o 
  18   3   3      440.12      508.66     69.26 o 
  19   3   3      326.67      401.35     65.62 o 
  20   3   3       74.74       18.89     41.98 o 
  21   3   3      646.35      737.91    165.89 o 
 -23   4   3      128.24      149.49     55.56 o 
 -22   4   3     1699.50     2009.83    219.54 o 
 -21   4   3     2154.11     2472.90    210.35 o 
 -20   4   3        7.30       12.08     29.12 o 
 -19   4   3      276.98      313.70     49.37 o 
 -18   4   3     4792.63     5019.47    192.17 o 
 -17   4   3     1203.96      782.83    303.24 o 
 -16   4   3     1423.18     1374.82    100.63 o 
 -15   4   3     1921.59     1864.45    107.10 o 
 -14   4   3      715.24      759.81     82.10 o 
 -13   4   3      490.77      446.25     49.22 o 
 -12   4   3     1360.50     1241.73     96.43 o 
 -11   4   3     6248.21     6144.83    150.35 o 
 -10   4   3      963.93     1133.46     61.32 o 
  -9   4   3     1633.03     2295.35     57.71 o 
  -8   4   3       52.40      115.63     16.90 o 
  -7   4   3    36818.10    37194.30    379.24 o 
  -6   4   3     2615.19     3287.49     85.81 o 
  -5   4   3    14730.87    16888.55    179.51 o 
  -4   4   3     2218.99     2284.36     57.87 o 
  -3   4   3    22835.23    18846.45    145.55 o 
  -2   4   3     6482.80     7420.34     69.10 o 
  -1   4   3     1363.21     1292.68     25.00 o 
   0   4   3     2067.92     2462.80     37.07 o 
   1   4   3       76.79      115.74     10.50 o 
   2   4   3       62.21       21.68      6.66 o 
   3   4   3     4907.45     4274.40     63.08 o 
   4   4   3     5615.54     4789.51     78.72 o 
   5   4   3     1690.95     1569.06     53.73 o 
   6   4   3      791.84      560.70     55.02 o 
   7   4   3     2778.01     2952.60    130.26 o 
   8   4   3     3078.65     2731.53     87.38 o 
   9   4   3      592.62      590.65     62.05 o 
  10   4   3      619.78      808.00     59.70 o 
  11   4   3     4980.44     5387.58    135.33 o 
  12   4   3      279.26      318.23     38.97 o 
  13   4   3     3073.69     3008.12    140.10 o 
  14   4   3     1404.79     1231.67    118.15 o 
  15   4   3      983.52      955.91     95.80 o 
  16   4   3     2838.99     3285.41    168.58 o 
  17   4   3       48.88       60.91     22.73 o 
  18   4   3      204.05      242.01     40.81 o 
  19   4   3       66.83       66.37     52.04 o 
  20   4   3      219.48      304.00     56.69 o 
  21   4   3      532.73      480.85     80.14 o 
 -23   5   3       32.66       -1.83     46.72 o 
 -22   5   3     3176.81     3883.58    278.61 o 
 -21   5   3        3.46       34.03     37.00 o 
 -20   5   3      171.94      120.93     45.92 o 
 -19   5   3      346.51      390.40     89.26 o 
 -18   5   3     2726.26     2664.81    123.17 o 
 -17   5   3        6.04       78.40    118.58 o 
 -16   5   3      192.06      130.40     80.21 o 
 -15   5   3     2561.36     2405.82    186.74 o 
 -14   5   3     3618.24     3985.23    197.92 o 
 -13   5   3        0.03       14.57     30.89 o 
 -12   5   3     5802.58     5655.92    150.23 o 
 -11   5   3      942.29      957.53     85.06 o 
 -10   5   3      111.65      120.87     23.72 o 
  -9   5   3      852.62      692.35     34.82 o 
  -8   5   3    13550.84    14140.25    165.74 o 
  -7   5   3      240.64      202.30     30.31 o 
  -6   5   3        7.81      253.13     37.63 o 
  -5   5   3     1150.12     1341.30     53.48 o 
  -4   5   3       15.94       10.09      8.59 o 
  -3   5   3     1768.28     1819.63     44.51 o 
  -2   5   3     6177.52     6818.46     73.93 o 
  -1   5   3     1903.68     1982.67     36.00 o 
   0   5   3     3732.41     3666.98     52.30 o 
   1   5   3      222.05       90.14     10.18 o 
   2   5   3     5210.87     5151.62     72.36 o 
   3   5   3     1028.84      873.27     35.46 o 
   4   5   3     8103.82     7767.14    118.43 o 
   5   5   3     3135.09     3308.12     76.14 o 
   6   5   3      597.85      653.52     33.79 o 
   7   5   3     1616.47     1631.87     78.42 o 
   8   5   3     7669.86     6863.52    181.91 o 
   9   5   3      615.27      709.09     53.47 o 
  10   5   3     4853.04     4455.11    127.99 o 
  11   5   3      214.14      205.04     40.46 o 
  12   5   3      150.38      213.99     31.60 o 
  13   5   3       27.14       12.26     19.20 o 
  14   5   3       13.30       15.35     20.53 o 
  15   5   3      125.74      179.29     39.98 o 
  16   5   3     1288.07     1061.45    106.51 o 
  17   5   3       25.92       56.47     35.35 o 
  18   5   3      567.29      490.08     65.46 o 
  19   5   3       17.14      -13.93     35.32 o 
  20   5   3        0.29       42.10     34.55 o 
  21   5   3      207.21      213.76     84.67 o 
 -23   6   3      599.24      583.74    101.01 o 
 -22   6   3      801.42      844.43    125.91 o 
 -21   6   3     1066.51     1221.50    180.96 o 
 -20   6   3       14.17       18.26     49.82 o 
 -19   6   3     1230.43     1060.89    122.69 o 
 -18   6   3      164.90       89.95     57.80 o 
 -17   6   3     6805.35     6913.34    271.59 o 
 -16   6   3       65.02       64.36     41.03 o 
 -15   6   3     7158.82     7445.39    190.71 o 
 -14   6   3      101.60      134.74     55.27 o 
 -13   6   3     3305.38     3246.41    116.67 o 
 -12   6   3      671.08      553.63     98.44 o 
 -11   6   3       20.03       30.87     12.98 o 
 -10   6   3      896.78     1060.61     63.12 o 
  -9   6   3     2251.18     2374.64     54.06 o 
  -8   6   3      141.63      182.91     22.62 o 
  -7   6   3      413.17      521.11     31.12 o 
  -6   6   3      474.38      601.86     51.75 o 
  -5   6   3     8169.83     7399.66    163.27 o 
  -4   6   3      876.41      787.05     49.61 o 
  -3   6   3     1895.04     2850.45     60.98 o 
  -2   6   3       12.54       25.78      7.96 o 
  -1   6   3      349.82      529.42     23.82 o 
   0   6   3      186.32      133.36     13.36 o 
   1   6   3    21139.67    19983.12    158.74 o 
   2   6   3      436.21      988.48     35.52 o 
   3   6   3     1549.30     1232.04     42.12 o 
   4   6   3       89.51       37.81     10.94 o 
   5   6   3     7442.04     7588.08    121.91 o 
   6   6   3     3935.31     4578.57     89.64 o 
   7   6   3      848.00      769.28     41.82 o 
   8   6   3       91.28       55.48     17.72 o 
   9   6   3      254.11      469.30     56.09 o 
  10   6   3        5.59       37.21     84.82 o 
  11   6   3      573.28      567.67     49.41 o 
  12   6   3      617.94      688.16     58.06 o 
  13   6   3     5374.13     5303.36    195.23 o 
  14   6   3      287.37      219.74     41.24 o 
  15   6   3      758.86      750.60     86.62 o 
  16   6   3      660.26      612.38     86.54 o 
  17   6   3      762.02      607.90     75.23 o 
  18   6   3      650.16      512.37     63.20 o 
  19   6   3       12.12      -12.55     30.67 o 
  20   6   3       37.88      -35.88     35.88 o 
 -22   7   3      144.16       81.27     45.52 o 
 -21   7   3      110.47       40.98     31.81 o 
 -20   7   3     3679.79     4067.36    215.83 o 
 -19   7   3     1956.57     2109.00    180.36 o 
 -18   7   3      233.15      120.31    111.09 o 
 -17   7   3       34.09      114.99     77.51 o 
 -16   7   3      945.89     1100.96     80.96 o 
 -15   7   3      489.28      432.66     63.12 o 
 -14   7   3      545.56      453.14     48.45 o 
 -13   7   3      652.76      691.97     61.17 o 
 -12   7   3      898.97      927.53     62.49 o 
 -11   7   3     1456.58     1569.16     70.02 o 
 -10   7   3    12967.63    13522.39    165.67 o 
  -9   7   3     1512.05     2030.93     57.52 o 
  -8   7   3     1588.24     1604.40     49.63 o 
  -7   7   3     2738.79     2737.88     81.73 o 
  -6   7   3     8762.38     9772.72    173.45 o 
  -5   7   3      665.77      628.84     61.64 o 
  -4   7   3     1603.97     1573.00     57.24 o 
  -3   7   3     4808.26     4802.48     88.45 o 
  -2   7   3      991.37      910.34     33.73 o 
  -1   7   3      616.69      456.77     28.52 o 
   0   7   3     7802.50     8877.91    105.84 o 
   1   7   3     1274.29     1051.80     37.37 o 
   2   7   3      351.29      482.81     31.01 o 
   3   7   3       44.80       34.22     10.75 o 
   4   7   3      423.68      314.25     28.19 o 
   5   7   3    12998.93    12803.91    170.70 o 
   6   7   3    12640.39    12712.62    232.79 o 
   7   7   3     5484.63     5660.35    102.09 o 
   8   7   3    12070.57    11640.14    152.28 o 
   9   7   3      257.90      265.37     25.20 o 
  10   7   3      217.39      154.23     25.89 o 
  11   7   3     1000.49     1054.59     69.80 o 
  12   7   3     4968.64     4763.28    168.99 o 
  13   7   3      816.50     1007.04     82.97 o 
  14   7   3     2606.96     2551.98    149.24 o 
  15   7   3      118.00      105.07     27.79 o 
  16   7   3      170.01      157.17     32.19 o 
  17   7   3      339.00      238.57     48.75 o 
  18   7   3        0.02       28.42     26.40 o 
  19   7   3      443.58      341.84     58.93 o 
  20   7   3      184.61      178.88     46.36 o 
 -22   8   3      647.44      598.31    142.25 o 
 -21   8   3      822.42      516.48     95.74 o 
 -20   8   3        2.53       35.33     32.00 o 
 -19   8   3     3734.44     4342.98    304.40 o 
 -18   8   3      219.89      148.20     66.35 o 
 -17   8   3      166.00      111.32     62.24 o 
 -16   8   3      501.24      515.18     64.86 o 
 -15   8   3     1305.31     1251.02    120.79 o 
 -14   8   3     3031.84     3433.29    121.81 o 
 -13   8   3      715.69      729.53     63.08 o 
 -12   8   3     2492.59     2484.29     90.86 o 
 -11   8   3     2689.68     2756.02     87.04 o 
 -10   8   3       68.05      123.58     16.24 o 
  -9   8   3      801.21      535.33     40.26 o 
  -8   8   3     1044.26     1249.65     43.33 o 
  -7   8   3     1206.17      899.98     45.66 o 
  -6   8   3     1569.86     1929.13     59.37 o 
  -5   8   3    13925.45    15342.80    195.76 o 
  -4   8   3     6631.31     5259.24     97.71 o 
  -3   8   3     1472.61     1456.06     49.10 o 
  -2   8   3     2143.27     1570.69     53.02 o 
  -1   8   3     4078.02     4461.76     81.19 o 
   0   8   3      129.95      186.59     20.40 o 
   1   8   3    13283.79    13883.65    193.18 o 
   2   8   3     1053.64     1407.34     44.57 o 
   3   8   3    10889.74    10965.44    157.67 o 
   4   8   3      751.53      627.64     40.19 o 
   5   8   3        3.53       31.90     17.17 o 
   6   8   3      542.37      608.02     40.49 o 
   7   8   3     1165.32     1292.58     52.71 o 
   8   8   3     2618.31     2877.77     73.98 o 
   9   8   3      342.62      376.80     35.54 o 
  10   8   3       78.79       74.82     18.67 o 
  11   8   3      662.89      687.17     57.36 o 
  12   8   3      252.96      198.45     34.56 o 
  13   8   3      294.74      353.70     45.11 o 
  14   8   3      929.62     1024.96    139.67 o 
  15   8   3      176.86      208.90     37.87 o 
  16   8   3      231.92      232.35     55.77 o 
  17   8   3      461.06      470.19     60.86 o 
  18   8   3      205.13      243.10     41.42 o 
  19   8   3      414.54      344.59     46.12 o 
  20   8   3      152.73      161.20     52.99 o 
 -22   9   3      263.97      365.45     73.01 o 
 -21   9   3     2826.16     2854.43    262.99 o 
 -20   9   3      107.48      130.81     91.43 o 
 -19   9   3      464.79      367.04     70.38 o 
 -18   9   3     1329.30     1446.52    123.40 o 
 -17   9   3       11.59       96.29     68.90 o 
 -16   9   3       42.82       43.34     32.95 o 
 -15   9   3       18.86       12.27     17.14 o 
 -14   9   3      368.40      228.94     80.18 o 
 -13   9   3     3254.08     3356.18    121.45 o 
 -12   9   3      381.52      403.84     39.98 o 
 -11   9   3     1655.93     1697.40     63.25 o 
 -10   9   3     1072.54     1073.15     45.33 o 
  -9   9   3     1376.17     1314.64     46.57 o 
  -8   9   3     5708.91     6079.88    118.88 o 
  -7   9   3     6052.58     5787.90    112.53 o 
  -6   9   3     4061.13     3966.82     87.64 o 
  -5   9   3     1294.66     1795.83     47.68 o 
  -4   9   3    19108.51    18966.44    307.39 o 
  -3   9   3      152.32      163.32     25.92 o 
  -2   9   3     5182.86     5652.16     97.62 o 
  -1   9   3     4719.67     5618.67    100.32 o 
   0   9   3      199.52      429.71     41.92 o 
   1   9   3     3287.09     3611.23     72.01 o 
   2   9   3     1010.87     1166.91     46.57 o 
   3   9   3       27.27       13.18     12.25 o 
   4   9   3     1374.73     1105.95     49.04 o 
   5   9   3      159.83      119.15     31.09 o 
   6   9   3       69.08       75.36     17.69 o 
   7   9   3      628.52      694.64     47.37 o 
   8   9   3     5803.52     5758.89    111.59 o 
   9   9   3      961.40     1007.70     65.41 o 
  10   9   3      860.09      797.83     48.16 o 
  11   9   3       63.75       43.70     23.24 o 
  12   9   3     1689.23     1746.55    106.28 o 
  13   9   3        1.05       20.09     40.05 o 
  14   9   3       25.52       18.20     21.17 o 
  15   9   3      118.46      149.34     41.39 o 
  16   9   3     1114.65     1301.31    122.76 o 
  17   9   3      494.64      488.23     69.94 o 
  18   9   3      137.65      178.14     36.69 o 
  19   9   3      196.56      310.20     48.18 o 
 -21  10   3      918.92     1141.44    115.12 o 
 -20  10   3     1729.51     1753.74    194.63 o 
 -19  10   3      490.07      500.87    128.58 o 
 -18  10   3      255.23      222.27     67.29 o 
 -17  10   3      899.96     1076.52    101.83 o 
 -16  10   3      296.85      309.49     38.84 o 
 -15  10   3        4.10       30.54     47.36 o 
 -14  10   3      195.81       95.76     23.66 o 
 -13  10   3      820.13      731.66     59.98 o 
 -12  10   3      766.48      711.99     59.98 o 
 -11  10   3     3424.90     3395.15     81.28 o 
 -10  10   3       91.95       67.16     11.60 o 
  -9  10   3      270.50      269.29     27.12 o 
  -8  10   3     1030.83     1110.52     53.31 o 
  -7  10   3     4193.99     4121.70     92.88 o 
  -6  10   3      803.57      686.16     59.40 o 
  -5  10   3     1642.95     1775.51     83.10 o 
  -4  10   3     1983.41     1877.09     74.28 o 
  -3  10   3     1651.23     1865.87     50.41 o 
  -2  10   3      502.04      602.82     34.33 o 
  -1  10   3     3759.95     3975.12     80.95 o 
   0  10   3     1447.29     1423.34     51.89 o 
   1  10   3      602.68      660.72     42.43 o 
   2  10   3      664.13      706.30     44.47 o 
   3  10   3      203.69      270.53     26.94 o 
   4  10   3     1080.95     1020.62     55.00 o 
   5  10   3      148.99      180.97     21.69 o 
   6  10   3     1015.52     1058.64     54.79 o 
   7  10   3     1436.92     1820.90     76.69 o 
   8  10   3      133.37      133.56     21.31 o 
   9  10   3     2508.89     2418.08     91.99 o 
  10  10   3      392.69      373.63     45.36 o 
  11  10   3     4441.30     4685.50    151.99 o 
  12  10   3      385.87      394.03     93.47 o 
  13  10   3        3.94       50.75    274.08 o 
  14  10   3      166.19      116.10     69.07 o 
  15  10   3      792.58      847.19    100.98 o 
  16  10   3       77.91       64.81     26.12 o 
  17  10   3      214.53      178.19     74.28 o 
  18  10   3       13.52       64.18     31.56 o 
  19  10   3      166.91      107.43     42.40 o 
 -21  11   3      436.69      385.92     68.05 o 
 -20  11   3      447.65      258.79     91.73 o 
 -19  11   3       34.65       39.72     43.10 o 
 -18  11   3     2217.31     2635.06    190.30 o 
 -17  11   3      169.97      153.95     30.89 o 
 -16  11   3       45.31       63.66     37.20 o 
 -15  11   3        5.85        8.07     20.03 o 
 -14  11   3      738.35      751.01     69.74 o 
 -13  11   3      723.12      743.51     69.09 o 
 -12  11   3      903.70      769.06     67.14 o 
 -11  11   3      986.97     1037.42     59.30 o 
 -10  11   3     5031.03     5118.40    125.64 o 
  -9  11   3     2876.01     2609.88     97.73 o 
  -8  11   3      774.52      617.50     68.66 o 
  -7  11   3     3970.88     3669.05    125.66 o 
  -6  11   3        2.45       47.09     16.33 o 
  -5  11   3      618.38      366.71     56.78 o 
  -4  11   3       49.82       26.67     12.35 o 
  -3  11   3     1702.43     1802.97     52.29 o 
  -2  11   3      704.88      655.53     44.32 o 
  -1  11   3       14.58       21.28     10.18 o 
   0  11   3     1534.03     2130.31     63.32 o 
   1  11   3       10.65       42.24     11.25 o 
   2  11   3       82.48       29.80     13.13 o 
   3  11   3      722.12      709.70     57.07 o 
   4  11   3     1078.03     1019.53     55.43 o 
   5  11   3      445.81      648.86     47.65 o 
   6  11   3     5585.85     5354.82    116.06 o 
   7  11   3       10.66       32.03     13.96 o 
   8  11   3     1083.32     1049.73     65.37 o 
   9  11   3     2253.79     2325.99     89.71 o 
  10  11   3      465.94      580.39     64.23 o 
  11  11   3      321.94      252.88     36.96 o 
  12  11   3       82.81       85.15     68.05 o 
  13  11   3      133.80       84.89     21.96 o 
  14  11   3        4.08       63.69     90.76 o 
  15  11   3       15.25      -11.78     51.34 o 
  16  11   3      984.90     1060.27    102.87 o 
  17  11   3       84.78        3.97     42.45 o 
  18  11   3        1.43       10.33     48.60 o 
 -20  12   3      762.14      858.31    111.29 o 
 -19  12   3       25.12       46.40     54.24 o 
 -18  12   3       95.03      106.17     40.38 o 
 -17  12   3      302.25      358.73     72.08 o 
 -16  12   3       58.75       60.12     63.95 o 
 -15  12   3      756.54      945.87     80.92 o 
 -14  12   3      468.96      406.37     49.13 o 
 -13  12   3      119.72      126.65     25.13 o 
 -12  12   3       21.03       47.79     25.66 o 
 -11  12   3      205.91      204.86     32.00 o 
 -10  12   3      381.23      439.59     41.97 o 
  -9  12   3     4487.54     4416.93    142.02 o 
  -8  12   3     1125.57     1324.47     84.81 o 
  -7  12   3      996.94     1087.60     81.32 o 
  -6  12   3       10.66        8.91     13.52 o 
  -5  12   3     1921.87     2155.34     91.34 o 
  -4  12   3        1.05        8.85     11.02 o 
  -3  12   3      111.15      223.77     21.68 o 
  -2  12   3     1126.15     1206.23     58.79 o 
  -1  12   3     6850.53     7538.72    136.23 o 
   0  12   3      330.48      340.35     32.62 o 
   1  12   3       23.24       17.99     12.51 o 
   2  12   3      125.84      119.47     24.68 o 
   3  12   3     3724.66     3653.67     92.15 o 
   4  12   3     2061.84     1950.51     72.78 o 
   5  12   3     1842.76     1885.56     72.76 o 
   6  12   3     1603.89     1539.76     84.83 o 
   7  12   3        0.50       17.65     14.29 o 
   8  12   3     1389.97     1252.98     85.23 o 
   9  12   3     3769.44     3923.03    113.01 o 
  10  12   3       35.50       19.22     23.01 o 
  11  12   3      293.63      170.28     67.38 o 
  12  12   3        7.34       50.14    427.93 o 
  13  12   3       72.29       56.85     28.31 o 
  14  12   3     1369.36     1495.43    112.50 o 
  15  12   3      416.29      366.86    122.25 o 
  16  12   3      368.39      280.91     76.85 o 
  17  12   3       79.37       44.31     39.73 o 
  18  12   3      188.25      130.33     64.16 o 
 -19  13   3       33.01       95.32     35.39 o 
 -18  13   3      185.92      197.17     40.43 o 
 -17  13   3      103.37       86.70     44.64 o 
 -16  13   3       13.50      -10.78     25.96 o 
 -15  13   3      137.93       93.59     31.29 o 
 -14  13   3      616.87      749.10     85.65 o 
 -13  13   3     1353.61     1421.53    121.78 o 
 -12  13   3     1047.78     1095.39    104.91 o 
 -11  13   3      840.75      791.02     62.30 o 
 -10  13   3       97.38       21.39     18.08 o 
  -9  13   3       43.41       19.58     16.55 o 
  -8  13   3     5329.98     5666.66    177.30 o 
  -7  13   3       14.78       30.94     15.78 o 
  -6  13   3     1229.91      985.60     73.11 o 
  -5  13   3     3535.02     3542.18    115.50 o 
  -4  13   3      401.93      397.98     42.77 o 
  -3  13   3       10.27        9.44      9.72 o 
  -2  13   3     1392.59     1358.26     63.78 o 
  -1  13   3      713.29      768.45     44.50 o 
   0  13   3      643.09      693.88     43.30 o 
   1  13   3      941.17      926.83     44.56 o 
   2  13   3      169.98      153.04     23.30 o 
   3  13   3     1547.40     1550.84     87.38 o 
   4  13   3     1103.36     1312.46     62.22 o 
   5  13   3       71.74      120.12     26.03 o 
   6  13   3     2956.21     2610.33    107.02 o 
   7  13   3      493.20      688.63     61.01 o 
   8  13   3      347.39      272.37     38.26 o 
   9  13   3       18.55       23.14     22.09 o 
  10  13   3     1680.48     1789.30     81.55 o 
  11  13   3       17.22       75.06     21.88 o 
  12  13   3        0.17       59.52    147.47 o 
  13  13   3      155.39      140.41     91.60 o 
  14  13   3      843.10      910.46     93.94 o 
  15  13   3      229.34      161.31    226.96 o 
  16  13   3       46.50      128.76     42.92 o 
  17  13   3      299.48      193.87     78.69 o 
 -19  14   3      127.51      212.93     66.35 o 
 -18  14   3       21.50       51.33     44.39 o 
 -17  14   3     3026.15     3508.56    209.81 o 
 -16  14   3      406.03      360.23     53.87 o 
 -15  14   3      314.13      452.62     62.89 o 
 -14  14   3      680.57      510.15     70.02 o 
 -13  14   3     5047.04     5276.39    310.78 o 
 -12  14   3     1224.64     1332.13    119.28 o 
 -11  14   3      541.53      477.90     70.54 o 
 -10  14   3     1644.66     1837.83    108.88 o 
  -9  14   3       14.17       32.27     18.09 o 
  -8  14   3      518.31      529.80     67.40 o 
  -7  14   3     3224.48     3409.42    119.07 o 
  -6  14   3      976.32     1022.24     77.38 o 
  -5  14   3      706.79      757.13     70.47 o 
  -4  14   3     1145.35     1006.82     72.54 o 
  -3  14   3      861.59     1036.72     46.38 o 
  -2  14   3     4359.41     4141.89    109.50 o 
  -1  14   3      687.82      549.71     37.10 o 
   0  14   3     3084.72     3206.73     75.99 o 
   1  14   3    10681.52    11739.71    177.74 o 
   2  14   3      697.74      610.51     61.01 o 
   3  14   3        8.53       17.71     14.31 o 
   4  14   3      393.11      334.65     42.03 o 
   5  14   3      845.37      998.82     73.63 o 
   6  14   3     1576.63     1596.82     90.38 o 
   7  14   3      857.87      690.17     58.31 o 
   8  14   3      514.68      499.12     67.84 o 
   9  14   3       57.21       98.64     22.04 o 
  10  14   3      785.81      870.77     74.69 o 
  11  14   3      605.68      622.07     90.90 o 
  12  14   3       66.82       93.98     52.45 o 
  13  14   3      608.03      740.90    103.68 o 
  14  14   3       29.47       44.00     57.99 o 
  15  14   3     1244.02      849.83    117.69 o 
  16  14   3      278.59      249.21     60.99 o 
 -18  15   3      589.74      540.70     73.80 o 
 -17  15   3       81.53       44.29     32.43 o 
 -16  15   3     1769.76     2173.21    168.70 o 
 -15  15   3       66.12       95.12     30.27 o 
 -14  15   3      231.47      213.45     39.99 o 
 -13  15   3       39.21       24.35     31.19 o 
 -12  15   3       25.02       -1.37     27.36 o 
 -11  15   3        2.15       -8.34     23.61 o 
 -10  15   3     1467.16     1486.11     97.82 o 
  -9  15   3      982.69     1131.72     90.73 o 
  -8  15   3     2667.23     2799.55    131.73 o 
  -7  15   3     1761.50     1867.35    103.78 o 
  -6  15   3     1509.16     1462.32     88.13 o 
  -5  15   3      188.14      227.92     32.28 o 
  -4  15   3      541.71      435.82     43.87 o 
  -3  15   3       36.26       28.47     13.93 o 
  -2  15   3      742.45      672.65     45.94 o 
  -1  15   3       23.17       28.98     16.52 o 
   0  15   3      411.59      406.34     42.51 o 
   1  15   3     2287.40     2195.36    105.74 o 
   2  15   3     6182.78     6623.71    182.65 o 
   3  15   3      655.98      663.58     60.68 o 
   4  15   3       76.15       28.69     21.07 o 
   5  15   3      155.32      173.11     24.45 o 
   6  15   3     2142.53     2219.03     99.69 o 
   7  15   3      233.86      218.28     36.96 o 
   8  15   3       97.55        7.07     18.82 o 
   9  15   3       59.73       50.96     18.06 o 
  10  15   3      557.06      374.71     50.28 o 
  11  15   3      500.66      508.63    100.60 o 
  12  15   3     1158.54     1223.14    150.94 o 
  13  15   3       22.16       98.65    162.18 o 
  14  15   3      443.16      455.55    103.55 o 
  15  15   3      161.96      164.93     99.10 o 
  16  15   3       82.40      248.87    116.26 o 
 -17  16   3       94.54       87.01     36.90 o 
 -16  16   3      307.54      376.87     54.75 o 
 -15  16   3     1226.40     1477.04    133.61 o 
 -14  16   3      305.00      242.59     89.09 o 
 -13  16   3      122.98      178.71     35.58 o 
 -12  16   3       95.10      101.68     33.94 o 
 -11  16   3     1140.95      954.75     96.53 o 
 -10  16   3       53.24       53.73     21.30 o 
  -9  16   3     1402.87     1507.44    109.49 o 
  -8  16   3      523.33      462.13     46.61 o 
  -7  16   3       82.85      119.11     22.66 o 
  -6  16   3      235.02      218.53     32.08 o 
  -5  16   3      878.21      866.64     73.72 o 
  -4  16   3      303.64      240.12     38.50 o 
  -3  16   3       68.12       92.15     36.90 o 
  -2  16   3     1679.10     1726.14     73.33 o 
  -1  16   3        1.05      -16.09     16.09 o 
   0  16   3      593.95      575.02     63.67 o 
   1  16   3     5693.06     6843.31    222.57 o 
   2  16   3       98.13      130.74     24.85 o 
   3  16   3      699.48      563.02     53.97 o 
   4  16   3      338.41      240.86     27.43 o 
   5  16   3      267.62      353.79     42.39 o 
   6  16   3     1566.42     1616.54     86.16 o 
   7  16   3      182.63      148.41     24.95 o 
   8  16   3      531.50      534.89     49.26 o 
   9  16   3       47.67       43.68     19.57 o 
  10  16   3      611.43      606.94     73.30 o 
  11  16   3       19.37       51.15     29.15 o 
  12  16   3      615.66      835.09    141.36 o 
  13  16   3     2449.01     2883.22    185.42 o 
  14  16   3        0.01      153.62    552.52 o 
  15  16   3       17.32       45.91     74.51 o 
 -16  17   3      760.74      592.21    109.63 o 
 -15  17   3        0.64       89.82     33.89 o 
 -14  17   3     1777.86     1831.79    152.10 o 
 -13  17   3      188.34      266.25     53.69 o 
 -12  17   3        1.46       -9.23     25.74 o 
 -11  17   3       21.69       15.22     25.12 o 
 -10  17   3      173.67      223.65     28.86 o 
  -9  17   3      122.02      163.24     40.20 o 
  -8  17   3        0.03       25.04     19.96 o 
  -7  17   3      617.37      656.39     71.88 o 
  -6  17   3     3147.47     3425.53    128.32 o 
  -5  17   3       56.83       30.79     19.71 o 
  -4  17   3     3302.44     3287.39    130.32 o 
  -3  17   3     1800.18     2063.78    151.98 o 
  -2  17   3       73.28       62.56     24.73 o 
  -1  17   3     1521.37     1677.02     99.47 o 
   0  17   3     3766.09     4202.06    145.64 o 
   1  17   3        7.69       18.75     17.54 o 
   2  17   3        3.22        3.84     23.53 o 
   3  17   3      333.63      353.02     50.25 o 
   4  17   3      843.27      778.17     69.97 o 
   5  17   3       18.26        2.74     19.01 o 
   6  17   3      247.03      214.83     26.27 o 
   7  17   3      267.12      248.12     33.28 o 
   8  17   3     1305.89     1354.14    105.77 o 
   9  17   3      104.01      190.77     38.60 o 
  10  17   3        1.47       17.25     26.70 o 
  11  17   3     1036.05      839.11    108.88 o 
  12  17   3       26.68        1.86     30.54 o 
  13  17   3      112.55      317.01    722.01 o 
 -14  18   3       59.97       58.05     32.44 o 
 -13  18   3       67.86       81.95     52.02 o 
 -12  18   3       14.79       36.41     30.26 o 
 -11  18   3     4255.41     4998.22    190.51 o 
 -10  18   3      505.43      517.29     56.33 o 
  -9  18   3      529.41      610.81     58.34 o 
  -8  18   3       24.86      -14.35     19.45 o 
  -7  18   3     1340.64     1462.62    114.59 o 
  -6  18   3      565.27      353.25     57.76 o 
  -5  18   3       12.88       19.57     25.36 o 
  -4  18   3       22.33       24.94     24.11 o 
  -3  18   3      226.08      168.66     31.22 o 
  -2  18   3      379.74      343.62     53.56 o 
  -1  18   3      107.22      132.71     34.92 o 
   0  18   3        7.90       19.73     22.27 o 
   1  18   3       27.07       19.64     22.07 o 
   2  18   3       29.66        3.42     23.36 o 
   3  18   3     1640.17     1918.88    129.21 o 
   4  18   3      708.12      825.64     85.27 o 
   5  18   3       69.69       43.82     27.52 o 
   6  18   3      109.34       47.21     45.13 o 
   7  18   3      280.71      310.05     45.22 o 
   8  18   3      103.35       50.48     34.47 o 
   9  18   3      242.98      295.80     43.36 o 
  10  18   3      430.87      481.19     64.08 o 
  11  18   3      237.61      175.77     41.54 o 
  12  18   3      557.09      390.10     61.56 o 
 -13  19   3        4.10      -12.40     39.03 o 
 -12  19   3     1249.42     1191.07    160.01 o 
 -11  19   3       89.90       56.70     32.06 o 
 -10  19   3       43.24       68.97     31.36 o 
  -9  19   3      491.62      407.49     59.76 o 
  -8  19   3        0.26       45.06     27.44 o 
  -7  19   3     1874.27     2146.37    159.38 o 
  -6  19   3       27.85       17.75     26.04 o 
  -5  19   3       76.97       27.94     31.23 o 
  -4  19   3        2.86       31.93     27.40 o 
  -3  19   3      220.55      186.63     33.05 o 
  -2  19   3     2215.15     2322.32    156.65 o 
  -1  19   3      295.74      370.81     55.94 o 
   0  19   3     1621.77     1844.62    146.81 o 
   1  19   3       30.83      -21.31     26.53 o 
   2  19   3      889.99      679.45    104.79 o 
   3  19   3      229.71      196.72     35.75 o 
   4  19   3      308.83      402.01     64.18 o 
   5  19   3      239.40      242.32     47.88 o 
   6  19   3       16.74       87.25     57.43 o 
   7  19   3        6.96      -18.60     30.16 o 
   8  19   3     2326.01     2910.92    242.92 o 
   9  19   3       55.41       52.09     38.47 o 
  10  19   3      272.70      188.16     58.23 o 
  11  19   3      386.68      274.09     87.58 o 
 -11  20   3        5.43       18.76     34.11 o 
 -10  20   3        0.12       21.32     33.49 o 
  -9  20   3      652.29      767.86     87.27 o 
  -8  20   3      441.75      454.13     61.91 o 
  -7  20   3      167.39      217.08     38.37 o 
  -6  20   3       21.03       52.70     30.92 o 
  -5  20   3      812.26      869.40     87.71 o 
  -4  20   3      329.76      296.63     42.50 o 
  -3  20   3      173.16      167.52     31.90 o 
  -2  20   3     1283.68     1378.02    124.62 o 
  -1  20   3      133.40      122.86     32.85 o 
   0  20   3        2.38      -14.92     30.94 o 
   1  20   3      230.23      186.05     46.39 o 
   2  20   3       74.07       97.33     34.55 o 
   3  20   3        1.14       26.71     31.34 o 
   4  20   3       40.18       82.39     34.69 o 
   5  20   3      848.67      957.74    113.73 o 
   6  20   3      523.33      471.04     79.21 o 
   7  20   3        1.70       13.57     34.17 o 
   8  20   3        0.07        5.15     41.29 o 
   9  20   3       21.15       15.55     44.55 o 
  -9  21   3        0.83      -16.79     51.11 o 
  -8  21   3       87.36      214.28     46.87 o 
  -7  21   3       70.21      158.29     62.95 o 
  -6  21   3        2.82      -11.58     31.58 o 
  -5  21   3       61.50       65.73     31.66 o 
  -4  21   3       50.03       26.10     30.49 o 
  -3  21   3      790.57      695.22     76.22 o 
  -2  21   3       36.67       38.67     40.73 o 
  -1  21   3      143.95       75.42     39.59 o 
   0  21   3      295.68      275.96     60.94 o 
   1  21   3        9.39       30.79     33.49 o 
   2  21   3      990.75     1039.90    149.42 o 
   3  21   3        1.41       66.77     34.72 o 
   4  21   3      100.60       68.81     36.88 o 
   5  21   3        0.58       49.14     37.29 o 
   6  21   3        0.84      -20.11     37.92 o 
   7  21   3       53.85      -46.63     58.20 o 
  -5  22   3        3.39      -24.45     37.45 o 
  -4  22   3      348.22      346.21     61.62 o 
  -3  22   3      649.94      628.80     90.45 o 
  -2  22   3      147.30      198.09     44.94 o 
  -1  22   3      299.99      351.46    117.91 o 
   0  22   3       12.99      -17.35     35.47 o 
   1  22   3        5.97       43.54     37.82 o 
   2  22   3       87.07       84.30     40.74 o 
   3  22   3        1.96       93.35     46.62 o 
 -24   0   4     1312.19     1599.75    300.41 o 
 -23   0   4     1023.21      766.31    179.75 o 
 -22   0   4     2172.19     2652.28    363.06 o 
 -21   0   4       86.69       38.93     53.97 o 
 -20   0   4        3.05       -6.62     39.48 o 
 -19   0   4      336.43      276.66     91.88 o 
 -18   0   4     4740.34     5138.39    193.88 o 
 -17   0   4        4.76      133.80     34.08 o 
 -16   0   4      832.47      959.95     80.28 o 
 -15   0   4    17190.93    16563.97    326.40 o 
 -14   0   4    17476.30    19797.11    333.04 o 
 -13   0   4      474.25      738.72     66.92 o 
 -12   0   4     3419.61     3507.47    123.25 o 
 -11   0   4      787.91     1064.87     72.00 o 
 -10   0   4     8588.35    10000.33    294.99 o 
  -9   0   4      989.87     1437.69     71.03 o 
  -8   0   4     8053.18     9071.30    180.16 o 
  -7   0   4     2952.96     2747.54     88.35 o 
  -6   0   4     8888.84     7066.95    265.36 o 
  -5   0   4     6652.66     4717.44    143.51 o 
  -4   0   4    46243.34    45583.44    503.54 o 
  -3   0   4    84396.69    84469.75   1082.16 o 
  -2   0   4   105313.48   130643.20   1806.05 o 
  -1   0   4    55883.54    49659.72    403.42 o 
   0   0   4   129899.24   121698.45    758.11 o 
   1   0   4      510.00      553.67     26.76 o 
   2   0   4     3458.50     1870.50     50.37 o 
   3   0   4       20.21       90.88     14.13 o 
   4   0   4       12.68      152.72     21.01 o 
   5   0   4     2380.45     1603.70     69.21 o 
   6   0   4     1533.16     1889.74     75.29 o 
   7   0   4     1138.88      966.77     59.60 o 
   8   0   4     1479.99     1503.47     97.38 o 
   9   0   4      286.32      449.89     50.78 o 
  10   0   4     4908.76     5167.62    139.06 o 
  11   0   4     1919.86     2180.55    292.36 o 
  12   0   4    21063.92    21182.50    702.62 o 
  13   0   4      380.93      289.20    145.27 o 
  14   0   4    15432.75    15924.17    562.15 o 
  15   0   4       61.96       44.49     36.31 o 
  16   0   4      102.81        3.62     29.09 o 
  17   0   4      446.04      374.91    116.78 o 
  18   0   4      967.67      737.81    172.61 o 
  19   0   4     1657.34     1961.28    358.74 o 
  20   0   4        1.43       29.74     63.48 o 
  21   0   4     1932.24     2083.57    252.81 o 
 -24   1   4      721.24      762.94    134.08 o 
 -23   1   4      210.76      263.13    135.29 o 
 -22   1   4     1453.79     1550.34    185.98 o 
 -21   1   4      726.61      659.01     97.97 o 
 -20   1   4       49.67       45.88     32.98 o 
 -19   1   4     2520.10     3056.42    183.18 o 
 -18   1   4      514.40      512.34     58.26 o 
 -17   1   4     1742.80     1785.73     79.95 o 
 -16   1   4     1074.68     1013.02     62.16 o 
 -15   1   4     6239.22     6172.45    147.42 o 
 -14   1   4      500.90      435.52     37.33 o 
 -13   1   4      387.44      387.35     40.21 o 
 -12   1   4       17.43       55.46     52.82 o 
 -11   1   4     3131.58     3151.21     81.98 o 
 -10   1   4     2898.83     2686.51    104.53 o 
  -9   1   4     4867.87     5106.35    180.69 o 
  -8   1   4     6924.88     6863.14    110.27 o 
  -7   1   4     2913.84     2826.53     58.90 o 
  -6   1   4      671.35      697.67     28.06 o 
  -5   1   4    35111.21    33007.87    235.28 o 
  -4   1   4      940.03     1012.01     29.46 o 
  -3   1   4    34285.22    35381.30    296.51 o 
  -2   1   4    15487.27    14800.32    138.14 o 
  -1   1   4    58699.64    55925.96    319.32 o 
   0   1   4    11170.05    10404.46     84.62 o 
   1   1   4    29150.79    27692.82    153.51 o 
   2   1   4     3912.18     3960.39     49.15 o 
   3   1   4     7792.52     7586.44     80.95 o 
   4   1   4      901.95      893.93     30.60 o 
   5   1   4    20610.16    21516.05    186.11 o 
   6   1   4      512.96      497.46     34.68 o 
   7   1   4     7810.21     7053.33    133.45 o 
   8   1   4      921.25      930.47     58.68 o 
   9   1   4       17.74        4.10     12.31 o 
  10   1   4      640.23      672.04     55.87 o 
  11   1   4      278.51      310.71     46.55 o 
  12   1   4     1860.01     2273.59    104.18 o 
  13   1   4     1092.56     1262.72    175.86 o 
  14   1   4      133.42      118.21     62.32 o 
  15   1   4       14.45      -46.91     46.91 o 
  16   1   4       19.09        2.81     43.03 o 
  17   1   4     1487.67     1357.54    118.58 o 
  18   1   4      277.07      317.30     77.26 o 
  19   1   4     1448.35     1540.15    172.56 o 
  20   1   4      451.87      307.45     55.86 o 
  21   1   4      706.12      981.39    141.63 o 
 -24   2   4     1376.18     1091.09    188.50 o 
 -23   2   4      107.93       86.65     44.10 o 
 -22   2   4       89.95       74.73     38.09 o 
 -21   2   4        0.27        8.13     31.48 o 
 -20   2   4      881.90      971.52     95.51 o 
 -19   2   4        3.21        9.21     23.14 o 
 -18   2   4     4482.13     4778.29    155.24 o 
 -17   2   4     3467.06     3538.45    152.90 o 
 -16   2   4     2460.73     2440.54    122.61 o 
 -15   2   4       19.61      102.92     25.58 o 
 -14   2   4      557.88      460.07     44.37 o 
 -13   2   4     3128.18     3228.22     85.93 o 
 -12   2   4     7456.49     8367.62    214.06 o 
 -11   2   4      392.01      416.01     41.82 o 
 -10   2   4     6983.61     7528.57    119.47 o 
  -9   2   4     4224.76     3690.12     79.99 o 
  -8   2   4      509.98      418.26     51.72 o 
  -7   2   4     1230.56     1175.19     61.31 o 
  -6   2   4     8670.19    10335.06    141.56 o 
  -5   2   4     8035.61     6823.71     91.56 o 
  -4   2   4     1008.61     1159.58     45.56 o 
  -3   2   4     1743.74     1553.30     42.75 o 
  -2   2   4   213668.27   195232.75   1332.53 o 
  -1   2   4     3887.70     4307.15     54.10 o 
   0   2   4    18756.59    20613.60    132.91 o 
   1   2   4     1502.13     1611.66     32.14 o 
   2   2   4    10695.87    13759.00    102.77 o 
   3   2   4      827.99      990.60     35.05 o 
   4   2   4    10860.20     9124.29    105.57 o 
   5   2   4      148.41       33.15     12.44 o 
   6   2   4     1423.41     1712.88     57.82 o 
   7   2   4     1078.37      940.58     53.52 o 
   8   2   4     4276.52     4863.97    113.22 o 
   9   2   4     2118.24     2487.42     81.59 o 
  10   2   4     3864.56     3992.99    128.25 o 
  11   2   4      643.09      766.61     67.51 o 
  12   2   4     6666.76     7343.41    204.01 o 
  13   2   4        4.20       -9.08     21.74 o 
  14   2   4     1328.17     1269.77    128.88 o 
  15   2   4      442.69      480.94     61.60 o 
  16   2   4     4223.18     4070.89    191.24 o 
  17   2   4      105.64      111.46     28.10 o 
  18   2   4        8.62        4.94     41.06 o 
  19   2   4       20.22        6.67     33.80 o 
  20   2   4       71.78       99.55     42.23 o 
  21   2   4      527.95      533.34     75.96 o 
 -23   3   4      553.12      405.82     88.38 o 
 -22   3   4        0.17      -13.92     37.26 o 
 -21   3   4      277.30      281.63     57.18 o 
 -20   3   4        0.05       39.82     32.81 o 
 -19   3   4        0.81       44.88     20.39 o 
 -18   3   4       89.99      138.51     25.43 o 
 -17   3   4     5563.19     6099.99    181.17 o 
 -16   3   4     1855.48     2088.20    110.30 o 
 -15   3   4     1417.64     1367.48     99.29 o 
 -14   3   4      115.88      176.26     43.73 o 
 -13   3   4    15849.12    16496.84    237.54 o 
 -12   3   4      349.02      406.36     48.91 o 
 -11   3   4     4383.33     4879.98    108.88 o 
 -10   3   4      532.47      601.74     66.32 o 
  -9   3   4      547.47      548.71     47.32 o 
  -8   3   4     6304.22     6657.42    126.21 o 
  -7   3   4    12980.34    12170.89    163.95 o 
  -6   3   4      250.52      307.18     24.94 o 
  -5   3   4     6295.39     5170.30     76.41 o 
  -4   3   4      636.76      689.84     37.31 o 
  -3   3   4    55098.77    49620.76    339.58 o 
  -2   3   4     2795.48     2283.86     41.18 o 
  -1   3   4      796.91      399.57     17.19 o 
   0   3   4     5935.17     5314.93     64.56 o 
   1   3   4     2379.75     1404.22     31.40 o 
   2   3   4     3316.83     3468.61     49.43 o 
   3   3   4      284.09      379.95     21.90 o 
   4   3   4      190.26      168.57     17.89 o 
   5   3   4      360.21      961.49     46.28 o 
   6   3   4     2635.60     2296.24     69.11 o 
   7   3   4      129.50       57.19     14.10 o 
   8   3   4     5386.66     4816.07    114.81 o 
   9   3   4      261.02      253.44     33.25 o 
  10   3   4     7683.37     8005.58    199.12 o 
  11   3   4     7949.71     7872.81    203.10 o 
  12   3   4     2166.68     2195.83    154.82 o 
  13   3   4        3.22       79.80     50.68 o 
  14   3   4      309.05      294.26     77.05 o 
  15   3   4     1948.98     1709.29    110.38 o 
  16   3   4      226.77      241.75     61.77 o 
  17   3   4      966.46      895.06    103.41 o 
  18   3   4        7.42       22.59     28.49 o 
  19   3   4      337.93      247.15     69.27 o 
  20   3   4      339.68      253.88     51.55 o 
 -23   4   4      639.05      365.33    132.30 o 
 -22   4   4      215.67      189.55     68.54 o 
 -21   4   4      173.91      124.07     56.26 o 
 -20   4   4       22.23       25.39     30.44 o 
 -19   4   4      178.49      117.78     35.10 o 
 -18   4   4      453.43      181.70     61.80 o 
 -17   4   4        0.03      -16.01     36.73 o 
 -16   4   4     5457.38     5620.57    179.25 o 
 -15   4   4     1960.14     2056.73    164.46 o 
 -14   4   4      107.14      108.45     48.15 o 
 -13   4   4      113.68       98.77     67.36 o 
 -12   4   4     1740.43     1468.93    123.22 o 
 -11   4   4     3287.70     3642.12     96.18 o 
 -10   4   4      755.76      813.38     48.44 o 
  -9   4   4     7693.88     7280.41    151.82 o 
  -8   4   4    12292.83    13514.58    359.43 o 
  -7   4   4     2985.82     3114.36     85.93 o 
  -6   4   4    20912.09    19353.57    237.64 o 
  -5   4   4       94.24      121.43     16.50 o 
  -4   4   4      803.68      715.05     29.69 o 
  -3   4   4        8.58       26.07      7.62 o 
  -2   4   4      334.83      945.27     33.56 o 
  -1   4   4      364.25      427.44     20.68 o 
   0   4   4        2.38        8.21      7.99 o 
   1   4   4      231.15      311.92     18.96 o 
   2   4   4     3538.98     2814.78     50.90 o 
   3   4   4       14.71       34.98     12.34 o 
   4   4   4    15413.63    16429.78    825.18 o 
   5   4   4      440.74      725.98     52.90 o 
   6   4   4    16539.55    17896.64    237.38 o 
   7   4   4       81.88       95.66     19.12 o 
   8   4   4     2229.06     2350.59     98.55 o 
   9   4   4        1.06       28.12     18.67 o 
  10   4   4      176.17      222.81     37.66 o 
  11   4   4      150.53      119.10     29.92 o 
  12   4   4      316.71      273.97     37.93 o 
  13   4   4      288.74      193.64     52.53 o 
  14   4   4     2090.06     1662.85    147.30 o 
  15   4   4      450.22      321.82     57.05 o 
  16   4   4        0.80      -12.45     24.92 o 
  17   4   4      424.02      299.34     66.47 o 
  18   4   4       47.48       69.90     30.20 o 
  19   4   4      193.94      244.41     43.27 o 
  20   4   4      247.03      236.42     56.16 o 
 -23   5   4       14.86      -35.14     39.82 o 
 -22   5   4       74.58       68.73     43.40 o 
 -21   5   4      107.96       96.16     43.11 o 
 -20   5   4      759.97      723.44     87.62 o 
 -19   5   4       58.21       46.47     54.49 o 
 -18   5   4       59.45       18.66    217.90 o 
 -17   5   4      397.91      303.43     42.91 o 
 -16   5   4      954.89      863.73    132.52 o 
 -15   5   4     9607.78     9869.81    332.47 o 
 -14   5   4     5035.64     4970.53    165.40 o 
 -13   5   4     3301.02     3369.55    119.01 o 
 -12   5   4      240.82      200.64     49.89 o 
 -11   5   4       15.91       -2.77     13.50 o 
 -10   5   4     5186.36     6108.83    110.62 o 
  -9   5   4     2975.86     3340.26     95.95 o 
  -8   5   4     3416.05     3533.89    115.42 o 
  -7   5   4     6558.57     7324.06    178.68 o 
  -6   5   4      182.65       71.82     13.22 o 
  -5   5   4    13194.72    12305.57    219.54 o 
  -4   5   4      877.69      607.72     38.25 o 
  -3   5   4     3259.23     2652.60     45.66 o 
  -2   5   4     2445.97     2056.89     45.48 o 
  -1   5   4     9377.14    11216.90     91.40 o 
   0   5   4     1466.45     1965.00     40.11 o 
   1   5   4     1470.59      799.47     30.19 o 
   2   5   4     1128.65      895.22     39.80 o 
   3   5   4     9099.82     9585.67    135.03 o 
   4   5   4      495.19      369.61     56.84 o 
   5   5   4    24612.90    22832.90   2427.21 o 
   6   5   4     5842.85     4937.04    123.87 o 
   7   5   4     5309.80     6186.04    181.81 o 
   8   5   4      459.12      418.57     46.23 o 
   9   5   4      120.92      192.84     78.59 o 
  10   5   4     3261.45     3508.89    128.14 o 
  11   5   4     2246.11     2349.68     98.64 o 
  12   5   4      269.38      283.66     44.66 o 
  13   5   4     3724.90     3853.34    148.62 o 
  14   5   4      208.81      159.52     36.63 o 
  15   5   4       70.37       28.18     48.95 o 
  16   5   4      184.66      181.84     40.39 o 
  17   5   4      738.62      620.93     86.77 o 
  18   5   4      301.27      283.18     52.73 o 
  19   5   4      834.84      866.00    126.28 o 
  20   5   4       85.47       70.58     46.17 o 
 -23   6   4       12.11       14.07     46.77 o 
 -22   6   4      269.15      134.83     67.88 o 
 -21   6   4       14.32       98.18     57.43 o 
 -20   6   4      466.04      477.72     68.28 o 
 -19   6   4      682.29      588.95    122.66 o 
 -18   6   4       10.96       -9.69     81.64 o 
 -17   6   4     2745.02     3192.99    260.90 o 
 -16   6   4      790.49      917.70     87.53 o 
 -15   6   4        3.87       66.73     21.37 o 
 -14   6   4       76.27       97.39     32.03 o 
 -13   6   4     1397.66     1259.74    161.59 o 
 -12   6   4       92.91      124.59     22.69 o 
 -11   6   4      202.09      185.06     27.76 o 
 -10   6   4     3143.58     3937.25     88.42 o 
  -9   6   4     1211.07     1385.15     66.44 o 
  -8   6   4     3958.77     3944.74    109.83 o 
  -7   6   4     1614.61     1545.46     43.66 o 
  -6   6   4    11322.33    11409.89    200.61 o 
  -5   6   4       30.29       76.60     15.92 o 
  -4   6   4      967.65      782.15     40.34 o 
  -3   6   4       16.77        8.12      6.38 o 
  -2   6   4     4527.86     4164.57     69.92 o 
  -1   6   4     1481.88     1308.24     34.81 o 
   0   6   4      149.29      192.05     18.50 o 
   1   6   4     2103.68     1786.11     45.62 o 
   2   6   4      344.40      343.71     29.82 o 
   3   6   4     3948.34     3734.36     88.58 o 
   4   6   4     6724.85     7923.50    138.93 o 
   5   6   4      134.24      165.95     45.59 o 
   6   6   4       58.70      188.80     53.18 o 
   7   6   4      279.36      312.48     35.53 o 
   8   6   4       93.01       65.80     53.09 o 
   9   6   4        6.19       27.99     38.33 o 
  10   6   4      525.05      619.90     57.00 o 
  11   6   4       16.22        1.53     16.11 o 
  12   6   4     3955.76     4193.91    153.50 o 
  13   6   4      112.14      140.57     30.20 o 
  14   6   4      308.66      322.81     55.70 o 
  15   6   4      102.70       99.72     28.92 o 
  16   6   4      416.67      353.11     57.98 o 
  17   6   4      144.59      182.24     43.01 o 
  18   6   4      352.57      285.90     54.45 o 
  19   6   4        0.29      -12.51     29.01 o 
  20   6   4        4.43       26.21     40.24 o 
 -23   7   4      921.77     1023.20    170.48 o 
 -22   7   4     1221.69     1080.76    140.60 o 
 -21   7   4      245.40      278.09     41.63 o 
 -20   7   4       38.33       74.85     37.75 o 
 -19   7   4      885.77      747.33     88.46 o 
 -18   7   4      114.84       77.77     92.45 o 
 -17   7   4      100.95      114.25     56.07 o 
 -16   7   4     1584.99     1330.14    105.14 o 
 -15   7   4     2208.25     2381.95    116.88 o 
 -14   7   4      143.07      106.34     43.38 o 
 -13   7   4     3054.24     3331.51    125.85 o 
 -12   7   4      603.90      724.82     68.16 o 
 -11   7   4       79.60       28.94      8.45 o 
 -10   7   4     2337.48     2435.09     84.98 o 
  -9   7   4     1464.31     1808.56     59.25 o 
  -8   7   4      136.71       64.81     24.93 o 
  -7   7   4     6034.16     6143.62    153.58 o 
  -6   7   4        8.13       13.64     10.23 o 
  -5   7   4     1443.37     1173.91     54.98 o 
  -4   7   4     1716.73     1313.42     54.61 o 
  -3   7   4      651.48      662.64     30.01 o 
  -2   7   4      951.39      813.20     35.39 o 
  -1   7   4     3624.35     3891.11     69.11 o 
   0   7   4      861.93     1140.46     43.78 o 
   1   7   4     3976.15     5246.24     85.92 o 
   2   7   4      235.51      355.70     33.64 o 
   3   7   4     4627.06     5135.28    107.33 o 
   4   7   4      759.02      732.13     54.50 o 
   5   7   4      620.22      792.52     57.53 o 
   6   7   4      971.55      753.33     64.69 o 
   7   7   4    17762.72    18024.91    225.55 o 
   8   7   4     1222.40     1272.54     57.25 o 
   9   7   4      564.86      739.60     64.04 o 
  10   7   4       32.59       24.24     15.61 o 
  11   7   4       30.07       86.26     48.04 o 
  12   7   4       19.40      100.35     22.75 o 
  13   7   4     2456.67     2633.62    140.45 o 
  14   7   4      200.39      200.67     34.23 o 
  15   7   4      366.42      240.29     40.73 o 
  16   7   4      111.96      110.44     32.52 o 
  17   7   4      745.53      973.20    114.87 o 
  18   7   4        6.36       28.74     30.79 o 
  19   7   4      161.75      131.12     34.95 o 
  20   7   4      122.86       37.38     89.59 o 
 -22   8   4     1490.13     1611.60    178.32 o 
 -21   8   4       73.06       63.29     32.22 o 
 -20   8   4       54.65       82.36     95.98 o 
 -19   8   4      581.51      317.57    281.28 o 
 -18   8   4        9.52       14.87    113.82 o 
 -17   8   4     1103.04     1289.98     93.30 o 
 -16   8   4      140.65      112.05     76.73 o 
 -15   8   4     5799.15     5933.68    169.21 o 
 -14   8   4      394.71      345.72     79.05 o 
 -13   8   4        4.13       -6.63     18.51 o 
 -12   8   4     3185.82     3048.83     90.77 o 
 -11   8   4      425.63      431.23     29.92 o 
 -10   8   4      367.85      338.23     27.52 o 
  -9   8   4       24.46       24.79     12.58 o 
  -8   8   4     4229.18     4669.91    104.70 o 
  -7   8   4       57.07        3.68     11.54 o 
  -6   8   4      718.86      621.75     65.99 o 
  -5   8   4      269.00      172.69     23.48 o 
  -4   8   4     9742.19     9633.43    152.68 o 
  -3   8   4    11722.04    11361.63    160.23 o 
  -2   8   4       13.26        9.62     10.12 o 
  -1   8   4      381.35      561.65     34.62 o 
   0   8   4    11572.17    11260.43    137.45 o 
   1   8   4     1251.81     1001.00     44.36 o 
   2   8   4     9900.27    10466.48    150.29 o 
   3   8   4      481.91      392.94     34.97 o 
   4   8   4      346.97      497.50     46.05 o 
   5   8   4     1690.58     1634.73     76.84 o 
   6   8   4     5418.63     5457.89    130.39 o 
   7   8   4      395.02      471.43     65.22 o 
   8   8   4     4864.73     5163.81    111.11 o 
   9   8   4       87.28      147.66    138.91 o 
  10   8   4     1695.10     1849.26     94.35 o 
  11   8   4      120.88      209.74     35.59 o 
  12   8   4     4436.13     4523.07    165.75 o 
  13   8   4       61.08       77.40     37.09 o 
  14   8   4     1996.54     2273.23    157.45 o 
  15   8   4       34.83       71.27     29.26 o 
  16   8   4       36.68      -21.20     28.12 o 
  17   8   4      822.49     1057.17    124.08 o 
  18   8   4      844.57     1006.65    104.73 o 
  19   8   4      502.26      430.03     59.56 o 
 -22   9   4      148.34      129.18    132.51 o 
 -21   9   4      879.84      818.70    233.20 o 
 -20   9   4      223.83       26.27    200.18 o 
 -19   9   4     1135.67     1410.84    203.94 o 
 -18   9   4      191.87      144.53     84.86 o 
 -17   9   4       36.58       44.91     19.47 o 
 -16   9   4       73.31       50.34     54.27 o 
 -15   9   4     2496.47     2775.36    118.13 o 
 -14   9   4      759.15      585.04     64.28 o 
 -13   9   4      205.44      163.33     24.91 o 
 -12   9   4     2075.27     2107.89     61.98 o 
 -11   9   4     4031.20     4402.20    104.89 o 
 -10   9   4      129.31      104.03     16.88 o 
  -9   9   4     1526.18     1606.28     65.90 o 
  -8   9   4      450.42      548.30     40.95 o 
  -7   9   4      218.00      305.38     45.29 o 
  -6   9   4     1409.77     1981.81     82.33 o 
  -5   9   4    11974.13    12014.78    170.96 o 
  -4   9   4     6645.69     6521.35    125.63 o 
  -3   9   4      111.19      187.15     23.49 o 
  -2   9   4     1914.86     1621.52     59.21 o 
  -1   9   4     7464.02     7184.71    111.10 o 
   0   9   4     1966.43     2129.68     57.57 o 
   1   9   4        1.91        3.84      8.67 o 
   2   9   4     6347.87     6871.36    123.24 o 
   3   9   4       10.56       21.98     10.92 o 
   4   9   4      132.12       90.82     23.32 o 
   5   9   4     4179.23     4503.87    111.55 o 
   6   9   4        0.46       24.77     14.16 o 
   7   9   4     2039.86     2180.73     75.51 o 
   8   9   4     2736.88     2788.41     83.28 o 
   9   9   4     1536.65     1505.85     65.35 o 
  10   9   4     3109.12     3159.34    247.23 o 
  11   9   4     2726.55     2737.80    131.81 o 
  12   9   4      337.43      314.12     65.67 o 
  13   9   4     1921.09     2121.97    131.47 o 
  14   9   4      652.43      606.31     70.64 o 
  15   9   4      171.66      362.17     77.58 o 
  16   9   4        0.22      -19.64     29.77 o 
  17   9   4     1630.56     1913.52    180.63 o 
  18   9   4        1.41      -15.21     31.90 o 
  19   9   4     1656.07     1599.00    165.61 o 
 -21  10   4      369.17      321.28     74.82 o 
 -20  10   4       87.30       49.30     80.42 o 
 -19  10   4        0.85      -23.70     59.45 o 
 -18  10   4     1147.94     1359.81    246.50 o 
 -17  10   4      268.15      205.98     44.01 o 
 -16  10   4      613.78      501.94     61.68 o 
 -15  10   4        1.04        3.70     28.69 o 
 -14  10   4     6256.72     6972.70    172.43 o 
 -13  10   4       86.32      116.52     25.18 o 
 -12  10   4      170.61      142.39     19.95 o 
 -11  10   4       69.50       70.85     13.73 o 
 -10  10   4     6552.71     7036.73    154.40 o 
  -9  10   4     2949.33     3367.51     91.56 o 
  -8  10   4     1549.64     1298.50     58.90 o 
  -7  10   4     1443.84     1310.83     49.56 o 
  -6  10   4    16500.26    18690.98    226.62 o 
  -5  10   4     3654.13     3994.31     93.16 o 
  -4  10   4     2699.17     2824.03     77.87 o 
  -3  10   4     1575.04     1262.36     50.84 o 
  -2  10   4     3049.70     2880.40     77.14 o 
  -1  10   4       35.40       -3.71      9.13 o 
   0  10   4      940.22     1138.58     78.41 o 
   1  10   4      791.01      813.87     56.66 o 
   2  10   4      749.90      668.70     52.65 o 
   3  10   4      364.13      709.18     64.35 o 
   4  10   4    15957.90    16075.03    249.83 o 
   5  10   4      375.68      464.29     41.90 o 
   6  10   4     1638.67     1811.36     77.89 o 
   7  10   4      634.11      699.35     55.45 o 
   8  10   4    11800.92    12513.06    220.16 o 
   9  10   4     6046.01     6015.26    149.68 o 
  10  10   4     1046.35     1042.32     82.30 o 
  11  10   4      863.62      939.08     87.91 o 
  12  10   4      163.54       66.12     21.50 o 
  13  10   4      246.15      224.42     49.96 o 
  14  10   4      213.31      118.63     29.93 o 
  15  10   4       91.59       51.79     32.20 o 
  16  10   4      482.23      399.88     52.49 o 
  17  10   4       13.22        4.94     30.56 o 
  18  10   4      331.95      295.89     64.36 o 
 -21  11   4      738.07      580.49    223.14 o 
 -20  11   4        8.26      -88.09     88.09 o 
 -19  11   4      273.23       78.78     48.95 o 
 -18  11   4       96.15      128.55     66.80 o 
 -17  11   4     2720.84     3541.67    132.20 o 
 -16  11   4     1342.23     1656.07     90.98 o 
 -15  11   4       49.02       49.20     21.21 o 
 -14  11   4       41.70       31.68     16.74 o 
 -13  11   4     2919.33     3272.20    112.94 o 
 -12  11   4      794.35      765.34     54.31 o 
 -11  11   4      817.30      686.91     48.97 o 
 -10  11   4        2.46        9.47     15.68 o 
  -9  11   4       13.63       24.02     10.53 o 
  -8  11   4     2382.41     2413.89     65.84 o 
  -7  11   4     5730.51     6225.89    103.66 o 
  -6  11   4      266.06      251.20     31.12 o 
  -5  11   4       13.13       15.22     13.61 o 
  -4  11   4       91.39       94.99     23.88 o 
  -3  11   4     8288.97     8182.61    123.54 o 
  -2  11   4      260.90      303.86     31.00 o 
  -1  11   4       46.51       51.78     20.20 o 
   0  11   4     1269.24     1176.67     48.66 o 
   1  11   4     1997.48     1818.82     81.58 o 
   2  11   4      398.42      406.02     38.36 o 
   3  11   4      241.12      205.41     36.44 o 
   4  11   4      566.95      612.08     52.67 o 
   5  11   4     1548.53     1528.51     89.80 o 
   6  11   4      891.62      867.75     59.16 o 
   7  11   4      319.97      413.12     43.26 o 
   8  11   4     1734.97     1789.05     83.06 o 
   9  11   4     3535.09     3931.91    164.56 o 
  10  11   4     2118.91     2346.59    135.31 o 
  11  11   4      235.16      182.74     54.50 o 
  12  11   4      566.32      705.21     69.24 o 
  13  11   4      957.68     1062.00     90.34 o 
  14  11   4       61.65       31.00     51.97 o 
  15  11   4     5200.37     6445.37    224.08 o 
  16  11   4       48.76      107.92     86.57 o 
  17  11   4       66.26      121.94     33.17 o 
  18  11   4       49.71       50.69     42.37 o 
 -20  12   4     1083.72     1343.79    143.37 o 
 -19  12   4      186.32      179.50    107.30 o 
 -18  12   4       17.10       33.83     39.10 o 
 -17  12   4       21.22       15.75     39.06 o 
 -16  12   4     3094.76     3391.96    174.67 o 
 -15  12   4      838.54      750.53     68.42 o 
 -14  12   4      782.89      614.47     58.55 o 
 -13  12   4      387.59      407.85     43.27 o 
 -12  12   4     2374.36     2671.35     94.53 o 
 -11  12   4     1441.47     1647.98     75.29 o 
 -10  12   4     1197.71     1228.64     60.45 o 
  -9  12   4     2322.99     2207.77     67.24 o 
  -8  12   4    12139.38    13525.62    258.72 o 
  -7  12   4     3996.04     4053.74    124.37 o 
  -6  12   4     7688.23     7908.01    175.91 o 
  -5  12   4      140.34      104.84     19.99 o 
  -4  12   4      210.34      119.51     22.10 o 
  -3  12   4       80.99       28.39     10.15 o 
  -2  12   4     4325.70     4483.33    103.51 o 
  -1  12   4        7.82       23.66     12.94 o 
   0  12   4       57.05       44.60     11.98 o 
   1  12   4      639.89      536.80     43.28 o 
   2  12   4     2178.36     2158.54     82.02 o 
   3  12   4       73.43       97.12     18.64 o 
   4  12   4    26693.41    28614.20    515.74 o 
   5  12   4     1015.61     1119.85     65.41 o 
   6  12   4    10600.00    11083.72    375.62 o 
   7  12   4      888.82      909.90     63.30 o 
   8  12   4     1760.10     2019.56     85.34 o 
   9  12   4     1113.86     1215.57     78.80 o 
  10  12   4     2208.79     2023.68     92.13 o 
  11  12   4     1325.08     1388.85     74.81 o 
  12  12   4       28.03       63.29     22.71 o 
  13  12   4      109.05       65.00     43.97 o 
  14  12   4      447.72      430.55     97.63 o 
  15  12   4      392.50      422.11     71.29 o 
  16  12   4     1125.19     1123.78    126.90 o 
  17  12   4        6.98       31.93     45.55 o 
 -19  13   4       92.08       60.16     50.94 o 
 -18  13   4      858.77      746.44     85.76 o 
 -17  13   4        6.57      -15.00     39.91 o 
 -16  13   4      293.70      231.81     49.30 o 
 -15  13   4      712.86      593.45     74.06 o 
 -14  13   4     1032.33     1109.53    108.31 o 
 -13  13   4      342.13      333.59     50.48 o 
 -12  13   4      236.12      276.19     46.33 o 
 -11  13   4     1970.36     2088.32    112.19 o 
 -10  13   4      811.96      771.50     76.49 o 
  -9  13   4     1231.33     1445.04     93.38 o 
  -8  13   4     4431.02     4803.71    142.21 o 
  -7  13   4      346.85      355.47     41.59 o 
  -6  13   4      497.25      667.28     61.50 o 
  -5  13   4      181.25      192.12     28.97 o 
  -4  13   4     4895.07     4317.51    127.31 o 
  -3  13   4     1737.96     2055.49     81.74 o 
  -2  13   4      109.06       92.79     15.71 o 
  -1  13   4     6549.72     7077.79    139.58 o 
   0  13   4     2859.09     3246.01     83.63 o 
   1  13   4        1.64        5.60     12.51 o 
   2  13   4     3167.57     3361.85    129.30 o 
   3  13   4     4893.81     5148.72    141.49 o 
   4  13   4       95.50       57.61     18.48 o 
   5  13   4     3517.25     3554.82    119.87 o 
   6  13   4      170.71      173.35     28.84 o 
   7  13   4      640.27      692.30     62.63 o 
   8  13   4       68.76       65.72     19.08 o 
   9  13   4      429.50      279.14     30.08 o 
  10  13   4      840.42      886.29     57.85 o 
  11  13   4     3159.17     3318.72    132.14 o 
  12  13   4      135.21      112.11     28.47 o 
  13  13   4      911.55     1136.98    179.87 o 
  14  13   4        5.66        9.75     25.48 o 
  15  13   4      650.20      610.39    119.66 o 
  16  13   4      385.61      477.80     95.62 o 
  17  13   4       82.65        9.07    108.09 o 
 -19  14   4      631.19      599.62     79.75 o 
 -18  14   4     1751.96     1905.25    172.98 o 
 -17  14   4      247.48      194.69     40.43 o 
 -16  14   4      752.22      718.68     82.88 o 
 -15  14   4      185.55      185.99     37.00 o 
 -14  14   4       48.72       36.89     24.54 o 
 -13  14   4       31.58       47.17     23.06 o 
 -12  14   4        2.51        9.70     24.39 o 
 -11  14   4       29.67       13.62     31.03 o 
 -10  14   4        5.49      -17.07     17.07 o 
  -9  14   4      895.86     1006.57     84.06 o 
  -8  14   4     4342.84     4650.43    142.69 o 
  -7  14   4      298.11      333.81     41.41 o 
  -6  14   4     4295.59     4357.14    143.83 o 
  -5  14   4       60.29       42.23     18.71 o 
  -4  14   4    16711.34    17804.97    284.14 o 
  -3  14   4      466.88      444.99     29.65 o 
  -2  14   4       33.56       18.28     12.60 o 
  -1  14   4       67.73      110.96     28.90 o 
   0  14   4      601.95      619.33     59.35 o 
   1  14   4     3768.01     3700.54    122.14 o 
   2  14   4     4439.48     4835.40    144.38 o 
   3  14   4     3830.52     4049.88    134.58 o 
   4  14   4      541.91      451.17     46.84 o 
   5  14   4      155.75      106.39     29.91 o 
   6  14   4     3338.22     3414.26    128.29 o 
   7  14   4      105.74       54.99     17.35 o 
   8  14   4      572.28      495.67     51.29 o 
   9  14   4        3.28        7.85     18.01 o 
  10  14   4     1923.61     1979.60    101.50 o 
  11  14   4      270.22      339.09    207.19 o 
  12  14   4        0.34       -4.11     66.89 o 
  13  14   4      263.89      194.93     99.67 o 
  14  14   4      351.23      134.99    103.56 o 
  15  14   4      154.82      111.72     38.57 o 
  16  14   4      270.04      248.97     60.31 o 
 -18  15   4      480.44      401.87     60.74 o 
 -17  15   4       88.41       50.34     30.77 o 
 -16  15   4       20.13       63.51     30.97 o 
 -15  15   4     1732.58     2106.50    161.82 o 
 -14  15   4     1461.53     1797.61    146.82 o 
 -13  15   4      709.55      722.15     84.11 o 
 -12  15   4       19.10       34.03     24.59 o 
 -11  15   4       89.78       69.18     33.25 o 
 -10  15   4       47.80       45.13     20.02 o 
  -9  15   4     1830.53     1911.49    101.91 o 
  -8  15   4      636.97      654.16     63.57 o 
  -7  15   4      398.43      421.07     46.84 o 
  -6  15   4     1532.52     1359.41     90.62 o 
  -5  15   4      218.50      136.13     41.86 o 
  -4  15   4     2665.40     2702.49    115.56 o 
  -3  15   4      117.22      121.37     24.78 o 
  -2  15   4      589.16      587.22     48.09 o 
  -1  15   4        0.67       13.21     14.57 o 
   0  15   4     2195.86     2193.54     77.86 o 
   1  15   4       84.27       89.35     18.89 o 
   2  15   4     1546.85     1231.78     92.76 o 
   3  15   4      268.52      286.82     53.01 o 
   4  15   4       53.47       29.86     27.83 o 
   5  15   4     2281.43     2301.45    104.07 o 
   6  15   4      748.01      675.55     60.23 o 
   7  15   4      271.40      211.82     25.70 o 
   8  15   4      714.01      564.79     68.14 o 
   9  15   4      385.27      426.00     48.16 o 
  10  15   4      190.89       98.25     29.57 o 
  11  15   4     1210.73     1165.04     97.10 o 
  12  15   4     1049.88     1095.08    126.23 o 
  13  15   4      179.57      157.47     81.62 o 
  14  15   4      420.64      351.75    168.66 o 
  15  15   4      182.32      123.29     43.80 o 
 -17  16   4      481.88      703.92     82.47 o 
 -16  16   4        0.08       42.46     32.93 o 
 -15  16   4     1351.66     1276.67    119.52 o 
 -14  16   4      619.28      483.69     64.61 o 
 -13  16   4       96.31       64.59     30.18 o 
 -12  16   4      201.35       83.20     32.41 o 
 -11  16   4        6.27        0.77     31.42 o 
 -10  16   4     1814.13     1981.55    106.40 o 
  -9  16   4      102.76       71.94     24.27 o 
  -8  16   4      108.07      106.68     23.69 o 
  -7  16   4       48.80       41.41     21.98 o 
  -6  16   4     1563.88     1687.76    100.72 o 
  -5  16   4        0.05      -17.32     17.32 o 
  -4  16   4       48.36      112.66     20.41 o 
  -3  16   4       23.39       33.97     16.47 o 
  -2  16   4     1274.96     1238.47     62.47 o 
  -1  16   4     1360.05     1257.12     85.89 o 
   0  16   4     1532.60     1601.53    129.16 o 
   1  16   4        5.24       24.45     15.82 o 
   2  16   4      566.09      441.75     47.29 o 
   3  16   4      219.44      225.57     30.87 o 
   4  16   4      733.29      623.26     59.01 o 
   5  16   4       58.87       78.14     18.73 o 
   6  16   4      652.01      677.93     57.11 o 
   7  16   4       43.71       33.16     25.82 o 
   8  16   4      701.79      616.06     57.20 o 
   9  16   4      147.48      173.32     30.52 o 
  10  16   4       34.69      -13.51     23.16 o 
  11  16   4       58.38       -7.35     29.34 o 
  12  16   4     2097.93     2174.30    168.26 o 
  13  16   4        4.08       31.95    406.36 o 
  14  16   4      902.55     1402.29    145.74 o 
 -16  17   4      569.38      734.69    110.98 o 
 -15  17   4      537.21      692.80     78.61 o 
 -14  17   4      244.92      205.60     40.02 o 
 -13  17   4       86.91        9.28     28.17 o 
 -12  17   4       19.52       28.88     25.10 o 
 -11  17   4       28.22       14.91     24.43 o 
 -10  17   4      432.00      364.11     51.40 o 
  -9  17   4       39.70       41.90     20.20 o 
  -8  17   4      104.20      124.15     23.83 o 
  -7  17   4      525.87      439.50     67.79 o 
  -6  17   4     1247.80     1231.48     80.60 o 
  -5  17   4     1481.47     1392.90     89.98 o 
  -4  17   4        2.25       -1.08     18.49 o 
  -3  17   4      229.39      276.70     49.29 o 
  -2  17   4     2942.36     3418.97    161.33 o 
  -1  17   4     2271.66     2113.12    154.59 o 
   0  17   4     1227.69     1198.84     89.08 o 
   1  17   4      170.17      154.85     34.16 o 
   2  17   4      751.78      781.29     84.83 o 
   3  17   4      125.28      127.62     27.89 o 
   4  17   4        9.21       13.29     18.85 o 
   5  17   4      136.74      112.66     27.85 o 
   6  17   4      108.28      132.64     22.99 o 
   7  17   4      150.52      184.81     39.53 o 
   8  17   4      699.99      756.05     64.11 o 
   9  17   4        0.66       29.65     26.99 o 
  10  17   4      568.38      511.79     87.74 o 
  11  17   4      109.41      194.60     47.65 o 
  12  17   4      235.02      189.84     48.84 o 
  13  17   4      546.59      686.84    125.50 o 
 -14  18   4      212.47      110.15     37.70 o 
 -13  18   4       40.57        5.07     31.23 o 
 -12  18   4     1111.30     1354.58    109.54 o 
 -11  18   4       39.16       42.32     25.96 o 
 -10  18   4      877.99      941.93     87.17 o 
  -9  18   4     2127.72     2229.13    117.60 o 
  -8  18   4       81.85       71.46     23.16 o 
  -7  18   4      160.00      134.94     29.28 o 
  -6  18   4       24.26       48.50     25.06 o 
  -5  18   4        4.77       -1.08     23.51 o 
  -4  18   4       49.48       52.96     49.51 o 
  -3  18   4     1526.73     1342.70    124.13 o 
  -2  18   4       36.57       70.79     33.99 o 
  -1  18   4      390.45      281.52     50.82 o 
   0  18   4      139.25      144.80     29.97 o 
   1  18   4      176.71      165.66     46.85 o 
   2  18   4      125.96      133.43     32.78 o 
   3  18   4       37.43       41.83     28.59 o 
   4  18   4      388.13      392.60     53.10 o 
   5  18   4        4.29       -8.16     23.42 o 
   6  18   4      134.25      117.27     34.06 o 
   7  18   4       37.67       45.33     27.72 o 
   8  18   4      132.98      109.67     52.84 o 
   9  18   4       12.40      -28.12     28.12 o 
  10  18   4      640.68      660.15     82.19 o 
  11  18   4      721.95      577.22    103.37 o 
 -13  19   4     2472.46     3277.39    222.31 o 
 -12  19   4      132.57      145.62     43.37 o 
 -11  19   4     1728.73     1753.11    147.69 o 
 -10  19   4       71.88       19.66     39.18 o 
  -9  19   4      399.15      378.36     55.83 o 
  -8  19   4       98.79       94.61     27.57 o 
  -7  19   4      862.27     1033.66    102.99 o 
  -6  19   4      586.66      530.37     89.56 o 
  -5  19   4        1.99      -27.75     27.75 o 
  -4  19   4      271.85      210.61     69.15 o 
  -3  19   4       27.60       43.09     30.24 o 
  -2  19   4        8.04       -7.10     32.77 o 
  -1  19   4       88.02      103.33     29.51 o 
   0  19   4      251.00      185.09     54.18 o 
   1  19   4     1418.35     1398.42    120.62 o 
   2  19   4      328.27      235.28     47.68 o 
   3  19   4      682.01      430.91     68.22 o 
   4  19   4      883.55      588.07     82.01 o 
   5  19   4      602.65      634.40    120.63 o 
   6  19   4       37.72       -2.66     30.38 o 
   7  19   4       15.87       39.47     33.03 o 
   8  19   4      696.22      608.35     99.21 o 
   9  19   4     1604.47     2223.15    212.21 o 
  10  19   4      512.38      531.64    105.98 o 
 -11  20   4     1189.43     1154.65    117.21 o 
 -10  20   4       42.76      119.98     35.00 o 
  -9  20   4      358.49      385.80    107.53 o 
  -8  20   4      170.95      192.35     48.56 o 
  -7  20   4       20.43        5.96     28.52 o 
  -6  20   4     1424.49     1497.87    128.10 o 
  -5  20   4      244.40      222.26     62.67 o 
  -4  20   4     1232.92     1204.48    134.49 o 
  -3  20   4      339.98      588.72    121.25 o 
  -2  20   4     2015.99     2505.38    176.58 o 
  -1  20   4       10.20       -8.66     32.61 o 
   0  20   4       15.33       -1.92     26.65 o 
   1  20   4      605.88      599.46     72.14 o 
   2  20   4       43.45       59.01     31.26 o 
   3  20   4      395.39      268.13     54.39 o 
   4  20   4     1066.94     1373.97    149.53 o 
   5  20   4       55.18       20.26     35.66 o 
   6  20   4        0.50      -33.77     33.77 o 
   7  20   4      118.88       33.05     48.86 o 
   8  20   4      205.04       75.36     64.45 o 
  -8  21   4       19.73      -36.38     36.38 o 
  -7  21   4      870.15      817.51     82.57 o 
  -6  21   4        0.04       -4.65     38.33 o 
  -5  21   4        9.08       -8.14     32.13 o 
  -4  21   4      756.45      996.94    120.84 o 
  -3  21   4     1305.91     1267.14    159.42 o 
  -2  21   4      404.63      408.90     53.38 o 
  -1  21   4       18.27        0.36     65.92 o 
   0  21   4     1061.16      890.74    117.68 o 
   1  21   4        0.54      -34.84     34.84 o 
   2  21   4     1526.56     1757.04    173.73 o 
   3  21   4      900.40     1014.05    117.37 o 
   4  21   4       58.00       34.40     44.49 o 
   5  21   4      543.86      528.92    158.35 o 
   6  21   4      204.66      142.09     85.79 o 
  -4  22   4     2665.25     3074.87    343.51 o 
  -3  22   4        2.87      -35.92     35.92 o 
  -2  22   4     1071.96     1479.37    154.53 o 
  -1  22   4      118.33       61.37     41.37 o 
   0  22   4      664.37      513.01    199.35 o 
   1  22   4      671.63      699.59     97.17 o 
 -24   1   5       14.14       59.00     47.87 o 
 -23   1   5      702.02      567.43     96.49 o 
 -22   1   5      283.76      283.01     91.15 o 
 -21   1   5      243.43      335.31     70.91 o 
 -20   1   5     1057.92      814.57     99.68 o 
 -19   1   5      277.18      208.80     42.80 o 
 -18   1   5      197.61      137.61     27.02 o 
 -17   1   5       28.42       71.28     20.20 o 
 -16   1   5     1254.59     1345.71     93.73 o 
 -15   1   5     1855.22     1917.85    104.28 o 
 -14   1   5     2471.06     2769.92     89.26 o 
 -13   1   5      248.93      288.16     40.26 o 
 -12   1   5     3287.54     3106.37     93.46 o 
 -11   1   5      316.77      264.72     36.25 o 
 -10   1   5    21199.38    21713.18    403.71 o 
  -9   1   5       62.21        2.53     15.86 o 
  -8   1   5     2632.21     2757.62     81.25 o 
  -7   1   5     1196.46     1208.85     41.19 o 
  -6   1   5     2933.17     2688.58     54.43 o 
  -5   1   5     6839.44     4544.16     69.13 o 
  -4   1   5        5.08       47.66     23.61 o 
  -3   1   5     8726.94     7790.90     88.65 o 
  -2   1   5    37517.47    31662.41    222.17 o 
  -1   1   5    25644.95    21795.02    153.60 o 
   0   1   5    51422.64    49869.60    373.37 o 
   1   1   5     2296.95     1459.53     32.72 o 
   2   1   5     3804.14     5127.48     71.52 o 
   3   1   5       76.52      110.49     12.42 o 
   4   1   5      464.99      595.85     29.01 o 
   5   1   5     2596.76     2740.54     59.71 o 
   6   1   5     1078.73      725.31     40.43 o 
   7   1   5     1011.26      872.12     51.54 o 
   8   1   5      215.03      321.82     33.96 o 
   9   1   5       98.65      144.54     22.84 o 
  10   1   5     3435.87     3526.29    151.24 o 
  11   1   5     3263.74     3160.93    115.76 o 
  12   1   5     1810.35     1752.58     86.71 o 
  13   1   5     6804.49     7034.71    257.98 o 
  14   1   5     3618.48     3614.27    188.22 o 
  15   1   5      723.12      713.69     85.94 o 
  16   1   5      620.27      423.25     53.80 o 
  17   1   5     1894.66     1858.13    129.19 o 
  18   1   5      107.66      137.79     35.24 o 
  19   1   5      486.91      428.11    100.39 o 
  20   1   5     1452.89     1053.37    141.67 o 
 -24   2   5     1197.63     1295.01    181.65 o 
 -23   2   5      167.03      159.34     62.93 o 
 -22   2   5       47.46       90.97     38.61 o 
 -21   2   5     1863.14     1960.15    132.10 o 
 -20   2   5        2.84       21.56     24.82 o 
 -19   2   5     2169.51     2390.14    117.95 o 
 -18   2   5      819.22      756.98     80.14 o 
 -17   2   5     4919.51     4944.34    188.42 o 
 -16   2   5     1208.61     1170.16     97.51 o 
 -15   2   5      613.73      514.33     53.47 o 
 -14   2   5     1358.78     1258.28     62.89 o 
 -13   2   5      127.90      189.87     43.58 o 
 -12   2   5       10.98      202.03    147.27 o 
 -11   2   5      177.01      181.80     48.94 o 
 -10   2   5     9135.07     9380.45    138.46 o 
  -9   2   5     3070.02     3528.56    117.71 o 
  -8   2   5     4330.84     4251.77    218.74 o 
  -7   2   5       42.26       59.73     39.70 o 
  -6   2   5       13.49       88.87     11.50 o 
  -5   2   5      218.56      206.82     20.15 o 
  -4   2   5     1481.30     1335.63     45.03 o 
  -3   2   5     6604.20     6453.32     80.66 o 
  -2   2   5     7554.12     8378.27     96.65 o 
  -1   2   5    24035.69    22342.86    155.65 o 
   0   2   5     9151.00     8361.18     86.54 o 
   1   2   5     2085.79     1400.30     36.81 o 
   2   2   5     5956.75     6685.85     83.20 o 
   3   2   5     8501.57     8242.40    135.47 o 
   4   2   5       31.17       18.74      6.41 o 
   5   2   5     2887.02     3079.63     66.42 o 
   6   2   5        0.02       13.38     10.87 o 
   7   2   5    13643.69    13745.82    208.35 o 
   8   2   5      404.17      389.18     38.31 o 
   9   2   5      641.79      545.26     52.38 o 
  10   2   5      624.70      653.47     58.56 o 
  11   2   5     3422.08     3240.62    112.44 o 
  12   2   5     1592.07     1791.85    132.63 o 
  13   2   5     1385.56     1649.10    148.13 o 
  14   2   5      141.37      193.29     40.12 o 
  15   2   5     2340.44     2530.24    151.77 o 
  16   2   5       11.51       46.54     28.05 o 
  17   2   5     1336.00     1202.25    117.22 o 
  18   2   5      419.25      309.85    114.11 o 
  19   2   5     2193.31     2416.97    204.62 o 
  20   2   5      112.42      108.19     41.90 o 
 -24   3   5      300.14      156.65     58.18 o 
 -23   3   5        5.91      -16.62     38.85 o 
 -22   3   5      383.06      374.77     73.32 o 
 -21   3   5        7.08       -4.94     32.58 o 
 -20   3   5       13.13       56.79     45.40 o 
 -19   3   5     1457.34     1701.28    143.24 o 
 -18   3   5     1441.13     1533.24    110.01 o 
 -17   3   5      493.97      512.14     67.00 o 
 -16   3   5     1839.44     2087.81    112.86 o 
 -15   3   5      539.08      564.00     47.92 o 
 -14   3   5      152.71       95.08     46.78 o 
 -13   3   5      447.24      511.12     62.11 o 
 -12   3   5      805.97      553.85     59.65 o 
 -11   3   5      863.12      743.15    129.88 o 
 -10   3   5     1652.41     2176.07    116.72 o 
  -9   3   5     6385.42     5862.06    140.13 o 
  -8   3   5     1689.15     1984.82     68.87 o 
  -7   3   5       21.64       44.81     13.33 o 
  -6   3   5       15.81       17.27     13.35 o 
  -5   3   5     7668.75     6018.60     88.10 o 
  -4   3   5    21227.77    21655.19    172.52 o 
  -3   3   5     1574.13     1872.49     42.20 o 
  -2   3   5    56691.14    53677.13    405.78 o 
  -1   3   5     1293.66     1607.46     38.51 o 
   0   3   5     6965.79     6675.36    103.24 o 
   1   3   5      823.80      648.63     31.64 o 
   2   3   5     1129.03      660.91     32.95 o 
   3   3   5     1031.82     1032.37     38.14 o 
   4   3   5     1544.21     1872.38     54.02 o 
   5   3   5     1179.30     1260.05     49.00 o 
   6   3   5       13.88       11.19      6.80 o 
   7   3   5      805.80      727.09     63.04 o 
   8   3   5     3069.40     3131.72    124.28 o 
   9   3   5      145.81      211.78     44.83 o 
  10   3   5    11862.07    12186.31    279.28 o 
  11   3   5      250.55      256.67     40.97 o 
  12   3   5     1853.00     1837.24    135.65 o 
  13   3   5      796.18      723.78     84.98 o 
  14   3   5     2316.76     2443.65    164.00 o 
  15   3   5       58.44       79.91     27.44 o 
  16   3   5      128.15       44.29     26.73 o 
  17   3   5       76.39       58.62     26.59 o 
  18   3   5       95.24       28.53     46.60 o 
  19   3   5      410.60      380.34     65.86 o 
  20   3   5      126.46       92.48     42.25 o 
 -23   4   5      201.49      116.24     43.51 o 
 -22   4   5     1263.82     1168.71    146.43 o 
 -21   4   5     1260.35     1131.33    144.30 o 
 -20   4   5       34.89       64.05     37.33 o 
 -19   4   5      805.34      913.44     85.57 o 
 -18   4   5       90.36      113.11     26.80 o 
 -17   4   5      952.62     1001.34     89.37 o 
 -16   4   5       85.72       53.86     48.16 o 
 -15   4   5      307.77      312.75     82.93 o 
 -14   4   5     3803.41     3503.38    135.20 o 
 -13   4   5       61.01       91.29     47.99 o 
 -12   4   5     5414.40     5070.58    122.28 o 
 -11   4   5     5199.16     5555.14    195.71 o 
 -10   4   5       23.58       73.62     41.39 o 
  -9   4   5      492.30      538.54     50.02 o 
  -8   4   5       11.79       96.86     26.87 o 
  -7   4   5      174.18      291.79     25.75 o 
  -6   4   5     1074.48     1414.00     63.79 o 
  -5   4   5     8607.37     9583.84    128.01 o 
  -4   4   5        0.88       40.11      7.90 o 
  -3   4   5    11468.50    12300.33    120.16 o 
  -2   4   5      317.13      100.41     15.13 o 
  -1   4   5     8597.48     6390.50     91.07 o 
   0   4   5     1777.68     1522.30     46.62 o 
   1   4   5      981.30      912.96     39.34 o 
   2   4   5      794.15     1294.10     52.31 o 
   3   4   5    18029.04    18460.39    221.37 o 
   4   4   5     3602.86     4623.99     91.11 o 
   5   4   5     4596.51     4039.43     99.49 o 
   6   4   5     1711.25     1647.89     79.32 o 
   7   4   5     1472.48     1492.99     95.77 o 
   8   4   5      346.89      403.11     52.80 o 
   9   4   5     2000.36     2211.02    116.54 o 
  10   4   5     1712.16     1978.48    126.00 o 
  11   4   5     1250.47     1407.92    113.35 o 
  12   4   5        0.04        5.89     18.71 o 
  13   4   5      907.05     1156.19     98.15 o 
  14   4   5        7.50       25.73     25.67 o 
  15   4   5     2367.43     2343.10    163.86 o 
  16   4   5      513.26      508.10     65.83 o 
  17   4   5     2236.01     2456.80    157.37 o 
  18   4   5        0.85       50.03     30.04 o 
  19   4   5     1136.49     1164.11    135.81 o 
  20   4   5     1010.44     1013.88    127.23 o 
 -23   5   5       47.22        6.72     43.31 o 
 -22   5   5     1288.54     1065.12    140.72 o 
 -21   5   5      267.59      244.66     63.02 o 
 -20   5   5        8.51       28.37     24.81 o 
 -19   5   5      108.53      117.13     63.70 o 
 -18   5   5      735.60      901.62    104.75 o 
 -17   5   5       54.86       11.17     57.61 o 
 -16   5   5     1310.59     1583.25    108.75 o 
 -15   5   5      207.38      130.58     38.25 o 
 -14   5   5     2951.25     2734.85    145.91 o 
 -13   5   5      932.53      807.68     81.58 o 
 -12   5   5     8718.52     9582.04    231.44 o 
 -11   5   5       64.98       42.77     28.23 o 
 -10   5   5       17.18       -4.04     23.34 o 
  -9   5   5      516.30      568.58     47.02 o 
  -8   5   5     4201.78     4342.96     95.03 o 
  -7   5   5      295.94      376.76     35.79 o 
  -6   5   5      672.78      719.43     39.62 o 
  -5   5   5      444.01      641.13     41.58 o 
  -4   5   5       36.69       35.82      9.74 o 
  -3   5   5      101.42       33.71      9.84 o 
  -2   5   5    26962.06    28087.33    206.07 o 
  -1   5   5      164.08      164.54     22.02 o 
   0   5   5     2992.61     3213.97     58.84 o 
   1   5   5      285.50      231.24     38.16 o 
   2   5   5    13288.47    12003.72    746.76 o 
   3   5   5     7117.57     6924.45    171.58 o 
   4   5   5    11152.32    12322.58    369.34 o 
   5   5   5     8566.88     9547.16    168.85 o 
   6   5   5     1552.75     1545.85     74.35 o 
   7   5   5      284.11      221.07     36.93 o 
   8   5   5     9421.68     9456.67    209.49 o 
   9   5   5       59.03       77.23     22.13 o 
  10   5   5        0.71       29.99     18.08 o 
  11   5   5      742.01      691.73     76.72 o 
  12   5   5     1526.28     1304.57    104.63 o 
  13   5   5     1898.61     2076.98    136.38 o 
  14   5   5       65.73       60.78     23.35 o 
  15   5   5     1662.35     1763.03    144.38 o 
  16   5   5     3726.83     3566.98    175.44 o 
  17   5   5      349.50      283.99     43.86 o 
  18   5   5      352.50      382.07     53.39 o 
  19   5   5        8.73      -15.66     35.29 o 
 -23   6   5      287.34      199.27     55.98 o 
 -22   6   5       18.04      -24.81     39.30 o 
 -21   6   5     1792.97     2111.70    152.54 o 
 -20   6   5      192.32      211.22     41.63 o 
 -19   6   5        9.74       30.39     22.70 o 
 -18   6   5       18.07       11.01    118.13 o 
 -17   6   5      100.14       43.14     68.20 o 
 -16   6   5        0.03        0.15     37.99 o 
 -15   6   5       65.47       37.42     38.50 o 
 -14   6   5     1639.69     1564.39    166.71 o 
 -13   6   5      181.50      137.45     43.80 o 
 -12   6   5      107.33       79.91     15.77 o 
 -11   6   5     9196.91     9239.04    149.73 o 
 -10   6   5      792.44      804.90     50.29 o 
  -9   6   5     2116.49     2343.48     71.13 o 
  -8   6   5      958.09     1113.26     69.51 o 
  -7   6   5     9001.03    10626.11    159.22 o 
  -6   6   5     1192.90     1723.50     66.85 o 
  -5   6   5       35.49      178.85     16.94 o 
  -4   6   5      667.15      709.76     28.01 o 
  -3   6   5     6606.40     6343.85     88.50 o 
  -2   6   5       33.90        1.72      6.52 o 
  -1   6   5     1634.02     1336.04     40.46 o 
   0   6   5        9.28       68.16     23.23 o 
   1   6   5    12412.39    12228.33    138.47 o 
   2   6   5     4053.06     4421.66    104.02 o 
   3   6   5       95.67      204.93     54.69 o 
   4   6   5     3522.38     4457.48    117.82 o 
   5   6   5      127.02      123.70     33.88 o 
   6   6   5      308.38      309.38     47.30 o 
   7   6   5     8135.89     8033.64    209.06 o 
   8   6   5      746.87      695.58     77.16 o 
   9   6   5     3030.64     2912.30    118.11 o 
  10   6   5     1052.85     1072.49     97.86 o 
  11   6   5     4922.23     5355.13    175.86 o 
  12   6   5     2791.48     2708.59    135.76 o 
  13   6   5      475.37      467.53     58.79 o 
  14   6   5      302.79      266.27     38.77 o 
  15   6   5     4020.25     4222.87    185.54 o 
  16   6   5      745.49      728.92     87.96 o 
  17   6   5      957.79     1151.00    126.86 o 
  18   6   5        0.93      -26.40     30.57 o 
  19   6   5      302.46      204.74     46.04 o 
 -23   7   5      285.47      318.70     70.94 o 
 -22   7   5        4.44      -30.30     51.52 o 
 -21   7   5      546.02      558.95    106.08 o 
 -20   7   5      300.24      315.45     65.46 o 
 -19   7   5      713.84      684.74    283.86 o 
 -18   7   5       13.12       23.31     50.56 o 
 -17   7   5     1308.27     1475.35    171.52 o 
 -16   7   5        0.46       13.46     84.77 o 
 -15   7   5       91.95       48.45     46.37 o 
 -14   7   5    11027.02    11692.32    257.03 o 
 -13   7   5      396.68      481.46     66.88 o 
 -12   7   5        0.58      -11.28     32.56 o 
 -11   7   5      804.70      713.75     44.84 o 
 -10   7   5    11972.60    12710.59    179.55 o 
  -9   7   5     4243.36     4532.31     88.64 o 
  -8   7   5     5213.22     5438.51    146.23 o 
  -7   7   5      570.66      553.86     49.26 o 
  -6   7   5      203.88      188.41     25.69 o 
  -5   7   5     1522.07     1493.61     57.36 o 
  -4   7   5    16998.88    17568.40    180.73 o 
  -3   7   5      282.80      377.16     27.42 o 
  -2   7   5     3549.53     3819.80     80.12 o 
  -1   7   5       14.23       15.45      9.06 o 
   0   7   5    22086.39    22926.92    256.22 o 
   1   7   5     2913.98     2404.19     64.05 o 
   2   7   5     1536.68     1728.49     64.63 o 
   3   7   5     2403.02     2153.51     81.67 o 
   4   7   5     7392.75     7140.90    160.84 o 
   5   7   5       10.58       30.13     49.42 o 
   6   7   5    19089.93    18634.96   2384.79 o 
   7   7   5       22.99       78.60     17.61 o 
   8   7   5     2595.19     2356.34     81.06 o 
   9   7   5     3065.09     3016.33    122.01 o 
  10   7   5       21.32       98.53     38.36 o 
  11   7   5     1459.73     1579.97    106.41 o 
  12   7   5        1.57       10.40     19.74 o 
  13   7   5     1154.20     1532.81    115.34 o 
  14   7   5      112.90      108.04     26.66 o 
  15   7   5     1210.87     1304.15    123.26 o 
  16   7   5     1285.52     1348.89    123.03 o 
  17   7   5      149.86      118.71     37.32 o 
  18   7   5     4333.03     4601.31    212.76 o 
  19   7   5       15.98        7.05     33.70 o 
 -22   8   5      164.60      129.55     41.27 o 
 -21   8   5       21.36        7.97     58.40 o 
 -20   8   5      871.32      803.89    207.31 o 
 -19   8   5        3.83       43.19     24.57 o 
 -18   8   5     1499.55     1521.63    103.21 o 
 -17   8   5        3.65       -1.80     39.60 o 
 -16   8   5      205.69      119.11     50.13 o 
 -15   8   5      287.71      373.17    109.15 o 
 -14   8   5      182.88      171.68     52.26 o 
 -13   8   5     4506.70     4643.13    140.62 o 
 -12   8   5     3034.17     3035.43     96.54 o 
 -11   8   5      116.11      123.71     17.52 o 
 -10   8   5       45.54       46.04     10.96 o 
  -9   8   5      412.99      424.77     53.84 o 
  -8   8   5      526.11      360.60     50.25 o 
  -7   8   5     3549.86     4122.74    119.52 o 
  -6   8   5       83.44      154.33     24.28 o 
  -5   8   5    16287.58    17237.22    222.95 o 
  -4   8   5     6731.16     6864.04    126.33 o 
  -3   8   5    17250.90    18097.41    196.58 o 
  -2   8   5      741.26      732.99     38.69 o 
  -1   8   5     7581.83     6885.21    108.83 o 
   0   8   5      367.40      489.35     37.02 o 
   1   8   5      186.76      127.17     20.41 o 
   2   8   5      592.33      812.83     53.69 o 
   3   8   5     4351.47     4215.61    110.68 o 
   4   8   5      119.91      157.50     23.57 o 
   5   8   5       50.32       35.66     15.63 o 
   6   8   5       39.47       88.46     24.62 o 
   7   8   5     4134.45     4305.74    174.98 o 
   8   8   5       39.92       90.55     64.16 o 
   9   8   5     3279.39     3135.69    123.22 o 
  10   8   5     1403.78     1343.46     98.26 o 
  11   8   5     3565.77     3854.75    139.21 o 
  12   8   5      156.39      250.22     36.83 o 
  13   8   5     3804.59     3981.49    158.73 o 
  14   8   5        0.13        8.98     22.69 o 
  15   8   5        0.65       -9.02     22.30 o 
  16   8   5      112.67       81.89     29.29 o 
  17   8   5     1018.07     1018.62    105.44 o 
  18   8   5     1018.80     1177.09    105.05 o 
  19   8   5      113.24      224.24     63.22 o 
 -22   9   5       72.61       65.48     45.86 o 
 -21   9   5       70.64       51.03    122.26 o 
 -20   9   5     1483.07     1414.26    188.04 o 
 -19   9   5       33.75      -11.50     46.97 o 
 -18   9   5      189.06      188.49     53.91 o 
 -17   9   5     1028.03      851.61     90.56 o 
 -16   9   5      113.53      505.84    244.71 o 
 -15   9   5       90.05      146.36     68.17 o 
 -14   9   5       43.68       45.88     22.35 o 
 -13   9   5      336.63      406.34     46.05 o 
 -12   9   5     3783.25     3918.26     80.88 o 
 -11   9   5     2457.55     2367.30     80.05 o 
 -10   9   5       71.79       34.76     15.32 o 
  -9   9   5       63.66      105.55     27.69 o 
  -8   9   5     4264.06     3936.49    145.98 o 
  -7   9   5       22.80       32.85     13.15 o 
  -6   9   5       87.94       62.82     16.22 o 
  -5   9   5     2586.65     2656.95     81.78 o 
  -4   9   5      658.24      560.67     43.62 o 
  -3   9   5      409.77      263.39     27.10 o 
  -2   9   5      319.91      207.16     21.77 o 
  -1   9   5      350.74      286.70     27.79 o 
   0   9   5      718.21      764.39     49.99 o 
   1   9   5       14.17       -9.72     10.53 o 
   2   9   5    11887.56    12639.07    196.30 o 
   3   9   5     1825.42     1941.01     84.67 o 
   4   9   5      311.26      217.70     28.08 o 
   5   9   5        3.53       20.20     12.59 o 
   6   9   5    17478.35    18419.73    284.63 o 
   7   9   5     2466.80     2387.74     81.44 o 
   8   9   5     6077.60     6490.92    134.50 o 
   9   9   5      265.60      229.67     43.91 o 
  10   9   5        1.15      -11.58     40.60 o 
  11   9   5       31.59       64.32     25.09 o 
  12   9   5       80.54      102.84     23.36 o 
  13   9   5        0.18       27.15     22.13 o 
  14   9   5      139.86      156.68     26.56 o 
  15   9   5      169.52      153.98     31.52 o 
  16   9   5     2540.09     2952.35    168.25 o 
  17   9   5      411.72      425.10     54.13 o 
  18   9   5     1632.35     1637.16    182.58 o 
 -21  10   5      263.60      259.80    162.35 o 
 -20  10   5       15.65        3.29    166.74 o 
 -19  10   5       79.32       54.02    177.68 o 
 -18  10   5        1.00        9.25     24.47 o 
 -17  10   5     1513.56     1578.08    170.33 o 
 -16  10   5      490.70      539.26    110.59 o 
 -15  10   5      428.90      561.83     59.86 o 
 -14  10   5       99.09       60.21     17.74 o 
 -13  10   5     1901.85     2013.28     74.03 o 
 -12  10   5     1250.71     1220.81     61.66 o 
 -11  10   5        1.41       50.91     12.81 o 
 -10  10   5     5046.82     4618.22    113.06 o 
  -9  10   5       24.67        3.20     16.36 o 
  -8  10   5      185.72      197.56     25.27 o 
  -7  10   5      429.77      374.88     84.02 o 
  -6  10   5       63.01       56.49     16.86 o 
  -5  10   5     1212.56     1156.26     62.42 o 
  -4  10   5      376.83      439.74     39.74 o 
  -3  10   5      300.67      313.22     37.31 o 
  -2  10   5     1886.12     2033.36     82.18 o 
  -1  10   5     6979.28     7183.92    123.50 o 
   0  10   5      166.66      173.86     24.73 o 
   1  10   5       56.39       99.53     19.64 o 
   2  10   5     1716.22     1629.58     76.35 o 
   3  10   5      281.19      370.28     43.17 o 
   4  10   5       40.99       96.08     91.88 o 
   5  10   5      101.75      146.20     51.64 o 
   6  10   5      724.58      837.64     64.40 o 
   7  10   5      287.23      298.32     74.39 o 
   8  10   5      124.05      125.08    242.69 o 
   9  10   5      733.87      786.86     73.66 o 
  10  10   5        0.69       46.23     93.02 o 
  11  10   5      188.49      143.91     36.77 o 
  12  10   5      293.80      333.37     48.57 o 
  13  10   5     1255.86     1292.70    100.10 o 
  14  10   5       13.92       23.94     23.21 o 
  15  10   5      277.04      241.10     35.72 o 
  16  10   5        6.08       84.13     32.78 o 
  17  10   5      191.41      158.21     36.06 o 
  18  10   5       18.45       -4.07     35.13 o 
 -21  11   5      231.94      252.61    204.75 o 
 -20  11   5       19.42      -42.38     58.55 o 
 -19  11   5      251.53      276.00     79.88 o 
 -18  11   5      652.14      513.25    145.41 o 
 -17  11   5      100.68       49.29     34.90 o 
 -16  11   5     1040.00      957.72     79.80 o 
 -15  11   5     2497.03     2594.52    115.83 o 
 -14  11   5        2.87      -14.00     15.39 o 
 -13  11   5       20.81       17.67     15.48 o 
 -12  11   5     2523.62     2905.27     97.58 o 
 -11  11   5        1.14       12.68     18.03 o 
 -10  11   5      508.31      545.68     45.15 o 
  -9  11   5     3037.90     2792.03     76.91 o 
  -8  11   5       90.85      129.66     20.59 o 
  -7  11   5        9.89       39.26     13.58 o 
  -6  11   5     2150.98     2560.95    167.20 o 
  -5  11   5      329.36      223.61     29.28 o 
  -4  11   5        5.26       72.56     14.50 o 
  -3  11   5       91.81       25.88     33.30 o 
  -2  11   5        6.62       50.84     17.67 o 
  -1  11   5     2255.40     2092.62     71.14 o 
   0  11   5     6307.78     6262.40    139.43 o 
   1  11   5       94.89       61.65     35.09 o 
   2  11   5      296.00      350.19     44.47 o 
   3  11   5      421.33      454.20     48.57 o 
   4  11   5      779.60      863.21     69.70 o 
   5  11   5      834.11      804.86     75.76 o 
   6  11   5     1370.44     1596.68     82.15 o 
   7  11   5     1287.85     1442.83     76.60 o 
   8  11   5     2162.40     2068.44     97.68 o 
   9  11   5       63.94       82.10     44.20 o 
  10  11   5     1813.69     1985.39     94.71 o 
  11  11   5      167.44      106.83     53.70 o 
  12  11   5       10.31        4.10     31.51 o 
  13  11   5       34.65       47.56     21.49 o 
  14  11   5      781.32      713.98     72.77 o 
  15  11   5     1076.73     1216.54     95.57 o 
  16  11   5     1466.37     1535.05    134.01 o 
  17  11   5      125.17      127.97     38.73 o 
 -20  12   5      199.81      181.95     39.10 o 
 -19  12   5      835.49      799.90    148.35 o 
 -18  12   5        0.80       -4.48     31.32 o 
 -17  12   5        1.47        4.59     61.21 o 
 -16  12   5     1552.59     1849.97    125.29 o 
 -15  12   5       11.60        0.11     28.23 o 
 -14  12   5     1243.68     1421.88     83.78 o 
 -13  12   5        1.61      -10.47     16.82 o 
 -12  12   5       70.79       96.67     24.15 o 
 -11  12   5     3236.82     3329.23     97.41 o 
 -10  12   5       70.76       81.01     18.87 o 
  -9  12   5     1689.23     1696.83     68.31 o 
  -8  12   5      621.34      580.83     31.80 o 
  -7  12   5      214.37      274.10     23.23 o 
  -6  12   5       11.84       14.95     12.27 o 
  -5  12   5     8756.58     9509.31    268.49 o 
  -4  12   5      942.03      988.65     58.51 o 
  -3  12   5      235.50      233.47     26.86 o 
  -2  12   5      909.94      922.64     57.67 o 
  -1  12   5      126.33      112.23     24.63 o 
   0  12   5     1995.70     1794.30     93.09 o 
   1  12   5      936.92      749.13     64.26 o 
   2  12   5     1114.56     1133.61     83.44 o 
   3  12   5       41.38       49.12     26.88 o 
   4  12   5      429.77      422.24     47.06 o 
   5  12   5     2245.18     2271.50    107.13 o 
   6  12   5      276.61      348.03     41.75 o 
   7  12   5      464.41      417.52     40.72 o 
   8  12   5      249.97      225.52     30.57 o 
   9  12   5     1859.78     2296.96     95.47 o 
  10  12   5       54.58       58.97    182.58 o 
  11  12   5      204.89      145.17     26.42 o 
  12  12   5      225.19      207.47     52.25 o 
  13  12   5     2098.73     2272.21    135.80 o 
  14  12   5      676.52      537.49     53.31 o 
  15  12   5        9.04       74.74     30.31 o 
  16  12   5      190.36      189.44     45.14 o 
 -19  13   5      398.35      373.25    125.72 o 
 -18  13   5     1397.79     1555.40    147.48 o 
 -17  13   5        0.72      -20.04     36.37 o 
 -16  13   5      218.62      316.10     46.91 o 
 -15  13   5      451.05      522.97     87.48 o 
 -14  13   5       15.41       21.83     32.39 o 
 -13  13   5      988.78     1059.42    103.37 o 
 -12  13   5     3730.48     4483.45    136.70 o 
 -11  13   5       40.96       46.65     18.48 o 
 -10  13   5      678.24      683.45     45.74 o 
  -9  13   5     3871.75     3875.44    128.90 o 
  -8  13   5      728.83      815.56     66.73 o 
  -7  13   5      275.66      172.53     30.53 o 
  -6  13   5       86.96       56.74     23.48 o 
  -5  13   5        4.75       -4.65     15.41 o 
  -4  13   5     2115.65     2160.66    124.33 o 
  -3  13   5      441.33      462.68     34.23 o 
  -2  13   5     2619.46     2813.21     92.96 o 
  -1  13   5     3059.36     3222.82     98.78 o 
   0  13   5     1134.73     1064.04     70.64 o 
   1  13   5     1076.16     1178.56     78.47 o 
   2  13   5     7223.52     6808.44    178.13 o 
   3  13   5     1052.23     1105.49     83.02 o 
   4  13   5      608.93      528.30     52.97 o 
   5  13   5     3689.26     3815.57    130.94 o 
   6  13   5     2251.48     2498.49    111.71 o 
   7  13   5       91.15       84.62     35.11 o 
   8  13   5     1107.06     1023.98     79.44 o 
   9  13   5       31.63       23.79     52.84 o 
  10  13   5       58.04       89.37     33.52 o 
  11  13   5     3024.79     3335.32    183.08 o 
  12  13   5        0.96      -28.87     63.79 o 
  13  13   5     1497.07     1476.14    127.00 o 
  14  13   5      249.38      291.20    120.45 o 
  15  13   5       33.12       61.66     31.37 o 
  16  13   5      195.51      179.78     66.07 o 
 -19  14   5      182.00      137.62     49.20 o 
 -18  14   5      599.33      390.31     64.60 o 
 -17  14   5      174.21      196.29     41.22 o 
 -16  14   5      543.22      547.24     63.62 o 
 -15  14   5      429.52      351.28     54.29 o 
 -14  14   5      161.99      180.25     32.19 o 
 -13  14   5       99.21       66.39     27.39 o 
 -12  14   5        1.06      -13.72     23.46 o 
 -11  14   5      515.36      594.29     62.00 o 
 -10  14   5      705.61      628.28     59.92 o 
  -9  14   5       25.32        0.88     15.94 o 
  -8  14   5      646.46      738.79     63.88 o 
  -7  14   5     1316.94     1358.12     90.54 o 
  -6  14   5     1087.96     1363.89     91.66 o 
  -5  14   5      259.77      239.13     32.52 o 
  -4  14   5       15.86        7.14     21.19 o 
  -3  14   5     7639.89     8362.56    242.35 o 
  -2  14   5     1778.13     1500.69    119.06 o 
  -1  14   5      368.42      300.24     47.02 o 
   0  14   5        2.51       51.80     16.32 o 
   1  14   5       72.12       55.26     17.43 o 
   2  14   5       18.80       20.72     21.68 o 
   3  14   5     2491.99     2580.27    119.43 o 
   4  14   5      895.27      826.41     76.76 o 
   5  14   5     1621.41     1785.41    101.21 o 
   6  14   5      634.00      555.47     53.11 o 
   7  14   5      779.38      819.44     70.16 o 
   8  14   5      320.30      270.34     41.19 o 
   9  14   5     1502.82     1292.78     91.80 o 
  10  14   5      521.91      582.15    128.64 o 
  11  14   5     6588.65     7387.58    231.53 o 
  12  14   5      166.87       83.86     30.55 o 
  13  14   5       21.38      -15.85     76.84 o 
  14  14   5      722.75      738.28     74.56 o 
  15  14   5      178.36      119.56     42.06 o 
 -18  15   5      408.53      449.75     67.73 o 
 -17  15   5       83.05      100.86     36.62 o 
 -16  15   5       29.01        2.84     29.16 o 
 -15  15   5      103.01       50.75     41.28 o 
 -14  15   5      304.20      328.90     50.59 o 
 -13  15   5       39.50       30.99     25.19 o 
 -12  15   5       17.60       31.88     24.73 o 
 -11  15   5       12.08       14.26     18.06 o 
 -10  15   5     2118.47     2197.98    115.62 o 
  -9  15   5     1181.18     1341.92     94.42 o 
  -8  15   5     1412.84     1645.43     97.74 o 
  -7  15   5     1056.90     1046.62     84.60 o 
  -6  15   5      249.12      201.43     32.56 o 
  -5  15   5      440.91      345.43     43.79 o 
  -4  15   5      120.31       86.35     24.66 o 
  -3  15   5      825.03      903.53     81.27 o 
  -2  15   5       15.80       -6.14     15.11 o 
  -1  15   5      847.12      880.76     92.21 o 
   0  15   5     5169.10     5494.69    155.40 o 
   1  15   5     1341.25     1397.27     85.56 o 
   2  15   5      121.02      213.02     36.50 o 
   3  15   5      629.70      505.64     52.72 o 
   4  15   5     5343.67     5462.50    210.39 o 
   5  15   5      177.49      127.54     23.60 o 
   6  15   5     2885.40     2698.39    118.93 o 
   7  15   5       12.97       17.25     17.32 o 
   8  15   5      657.29      843.65     70.51 o 
   9  15   5      120.19       68.00     22.77 o 
  10  15   5        0.01      119.69    258.48 o 
  11  15   5       37.01      103.63     65.37 o 
  12  15   5      746.90      780.06    123.49 o 
  13  15   5     1096.84     1407.15    138.26 o 
  14  15   5      229.33      231.31     51.35 o 
 -17  16   5       97.80       24.60     39.38 o 
 -16  16   5        0.00       -6.45     33.41 o 
 -15  16   5       95.98       76.45     31.20 o 
 -14  16   5      682.19      599.25     79.80 o 
 -13  16   5     2373.75     2737.86    158.81 o 
 -12  16   5      253.28      251.08     41.64 o 
 -11  16   5      156.78      144.90     28.48 o 
 -10  16   5       35.32       44.11     20.93 o 
  -9  16   5      397.81      380.10     40.63 o 
  -8  16   5       71.70      139.58     23.57 o 
  -7  16   5       39.95       39.81     17.21 o 
  -6  16   5     1582.54     1704.59    113.47 o 
  -5  16   5     1803.12     2054.88    121.12 o 
  -4  16   5     1905.43     1991.95    118.35 o 
  -3  16   5     1537.09     1742.34    103.35 o 
  -2  16   5      274.62      208.35     59.80 o 
  -1  16   5     1359.69     1390.37     85.62 o 
   0  16   5       12.21       10.06     19.49 o 
   1  16   5     4065.39     4100.61    193.06 o 
   2  16   5      536.20      533.23     54.51 o 
   3  16   5      327.80      209.16     48.80 o 
   4  16   5      283.50      275.51     34.69 o 
   5  16   5       12.16       38.36     19.68 o 
   6  16   5      343.18      422.70     53.68 o 
   7  16   5      483.81      408.02     42.91 o 
   8  16   5     1393.79     1520.07    111.80 o 
   9  16   5      150.34      110.57     33.80 o 
  10  16   5        7.90      147.78    513.53 o 
  11  16   5     1946.35     2353.06    173.58 o 
  12  16   5       46.81       38.08     32.06 o 
  13  16   5     2172.47     2028.14    177.11 o 
 -16  17   5       26.69       58.81     37.24 o 
 -15  17   5      953.39     1066.40    101.43 o 
 -14  17   5       81.33       78.37     29.53 o 
 -13  17   5      105.57       73.06     34.74 o 
 -12  17   5       81.91       49.45     26.09 o 
 -11  17   5      166.55       96.46     27.36 o 
 -10  17   5        3.94      -20.52     20.52 o 
  -9  17   5      205.60      199.90     31.84 o 
  -8  17   5       94.08      130.00     22.29 o 
  -7  17   5       14.21       22.01     19.98 o 
  -6  17   5     2438.98     2621.76    128.72 o 
  -5  17   5      403.42      410.43     65.24 o 
  -4  17   5     5374.31     5717.30    176.77 o 
  -3  17   5      604.79      639.62    118.74 o 
  -2  17   5      195.16      211.39     46.36 o 
  -1  17   5     1979.47     2050.29    151.86 o 
   0  17   5     2202.27     2189.36    158.21 o 
   1  17   5      367.55      300.09     54.38 o 
   2  17   5        6.35        7.08     21.33 o 
   3  17   5     4944.41     4923.87    230.23 o 
   4  17   5       79.96       26.34     20.74 o 
   5  17   5      834.50      984.91     79.68 o 
   6  17   5     2140.71     2404.19    117.13 o 
   7  17   5       69.62       70.22     22.69 o 
   8  17   5      380.68      309.98     39.82 o 
   9  17   5      201.19      171.24     39.17 o 
  10  17   5     3228.67     3530.83    205.24 o 
  11  17   5       68.18       -0.56     29.62 o 
  12  17   5      722.03      481.33     62.61 o 
 -14  18   5      153.72      238.78     35.56 o 
 -13  18   5      843.59      906.80     90.46 o 
 -12  18   5      607.10      630.92     94.71 o 
 -11  18   5       66.77       90.42     29.88 o 
 -10  18   5      136.66       14.42     25.35 o 
  -9  18   5      218.42      171.35     36.85 o 
  -8  18   5        9.08        4.79     20.33 o 
  -7  18   5      230.36      224.31     41.08 o 
  -6  18   5     1382.40     1517.30    157.66 o 
  -5  18   5      180.96      154.87     55.24 o 
  -4  18   5     1076.60     1021.34    102.03 o 
  -3  18   5       90.14       91.14     35.55 o 
  -2  18   5      416.02      369.52     56.95 o 
  -1  18   5     3058.51     3388.13    178.41 o 
   0  18   5      366.10      362.92     54.37 o 
   1  18   5       12.28        6.55     23.98 o 
   2  18   5        4.93       39.98     23.82 o 
   3  18   5      437.39      292.98     54.76 o 
   4  18   5      188.78      188.70     30.84 o 
   5  18   5     1290.00     1327.21    114.13 o 
   6  18   5        8.40       47.36     26.84 o 
   7  18   5      279.26      347.24     53.86 o 
   8  18   5      667.34      742.88    102.30 o 
   9  18   5     2067.47     1924.61    156.42 o 
  10  18   5       10.56       29.40     44.36 o 
  11  18   5       30.31       43.66     54.52 o 
 -13  19   5      718.32      766.03    110.22 o 
 -12  19   5      247.49      282.89     48.41 o 
 -11  19   5     1007.43     1092.11    107.55 o 
 -10  19   5        4.43        4.57     28.20 o 
  -9  19   5       16.65        8.32     24.53 o 
  -8  19   5      905.07      902.63     88.20 o 
  -7  19   5       21.55       20.93     29.93 o 
  -6  19   5      883.14      676.16     89.79 o 
  -5  19   5        2.38      -10.67     25.76 o 
  -4  19   5       15.61       25.03     31.64 o 
  -3  19   5     1046.64     1163.27    112.48 o 
  -2  19   5     4713.27     5377.99    215.32 o 
  -1  19   5       54.56       49.93     25.59 o 
   0  19   5       77.31       73.13     27.83 o 
   1  19   5     1260.88     1500.18    129.42 o 
   2  19   5        6.95       39.03     28.08 o 
   3  19   5      157.49       85.76     30.83 o 
   4  19   5        4.77      -10.12     29.64 o 
   5  19   5       47.31      -21.28     53.61 o 
   6  19   5       92.94      194.87     40.91 o 
   7  19   5      648.04      533.93     88.01 o 
   8  19   5     1096.94      876.14    158.13 o 
   9  19   5       27.76       65.10     49.20 o 
 -11  20   5      768.46      610.30     86.78 o 
 -10  20   5        0.03      -20.06     35.98 o 
  -9  20   5        0.39       16.82     34.22 o 
  -8  20   5      181.88      205.10     39.46 o 
  -7  20   5      245.10      257.40     68.23 o 
  -6  20   5       20.38       32.69     28.40 o 
  -5  20   5       35.30       58.31     40.73 o 
  -4  20   5       12.85       29.32     45.81 o 
  -3  20   5      261.67      160.66     40.23 o 
  -2  20   5       36.87       75.77     28.94 o 
  -1  20   5        1.36       98.55     37.86 o 
   0  20   5       45.82       60.97     50.34 o 
   1  20   5      193.96      270.09     40.49 o 
   2  20   5      116.72      167.83     34.46 o 
   3  20   5     1131.19     1334.34    151.56 o 
   4  20   5       69.03      179.46     39.28 o 
   5  20   5      436.82      613.62     83.49 o 
   6  20   5       51.45        3.03     42.46 o 
   7  20   5      643.02      544.77    143.02 o 
  -8  21   5      621.69      626.10     84.87 o 
  -7  21   5       13.68      -30.65     43.47 o 
  -6  21   5       33.11       32.62     34.53 o 
  -5  21   5     1177.63     1083.11    125.53 o 
  -4  21   5      730.16      719.03     76.27 o 
  -3  21   5      138.82      148.71     46.18 o 
  -2  21   5      729.99      766.84     82.49 o 
  -1  21   5      326.59      345.14     71.69 o 
   0  21   5      450.57      356.72     69.74 o 
   1  21   5      587.63      650.71     91.38 o 
   2  21   5        4.68       88.80     50.05 o 
   3  21   5       44.62       34.79     41.47 o 
   4  21   5      190.62      244.15     53.02 o 
 -24   0   6      661.60     1185.62    241.23 o 
 -23   0   6      202.99      207.12     72.92 o 
 -22   0   6      629.32      619.00    118.38 o 
 -21   0   6      343.46      405.46    104.98 o 
 -20   0   6       35.14      164.76     62.49 o 
 -19   0   6     2000.44     1949.34    227.31 o 
 -18   0   6      237.65      352.98     59.96 o 
 -17   0   6     4221.67     4144.12    228.32 o 
 -16   0   6      284.36      389.58     60.86 o 
 -15   0   6      773.54      873.67    173.14 o 
 -14   0   6     5596.53     5481.02    213.32 o 
 -13   0   6     1268.74     1732.63    124.04 o 
 -12   0   6      846.36      789.11    114.93 o 
 -11   0   6     8674.55     8786.79    233.77 o 
 -10   0   6     5973.05     7476.34    203.93 o 
  -9   0   6     4843.81     4423.06    142.78 o 
  -8   0   6     5572.99     6090.45    127.10 o 
  -7   0   6       52.05       19.53     14.49 o 
  -6   0   6     7434.36     8276.97    201.98 o 
  -5   0   6       33.43       35.50     17.66 o 
  -4   0   6      571.03      807.59     72.46 o 
  -3   0   6     1478.40     1423.70     79.93 o 
  -2   0   6     4808.44     5310.00    184.59 o 
  -1   0   6     3949.47     3060.19    100.72 o 
   0   0   6      448.84      589.04     45.98 o 
   1   0   6     7370.01     5999.54    111.21 o 
   2   0   6     3480.47     3990.23    106.25 o 
   3   0   6     2786.98     2278.49     76.44 o 
   4   0   6     8100.80     9137.76    166.50 o 
   5   0   6     1051.42     1448.92     71.40 o 
   6   0   6    13144.08    14914.98    239.30 o 
   7   0   6     6177.88     6663.41    194.85 o 
   8   0   6     6766.34     6989.34    204.60 o 
   9   0   6       21.36       46.57     19.34 o 
  10   0   6    10374.41    10082.27    255.33 o 
  11   0   6      399.57      404.43     67.14 o 
  12   0   6    14219.89    15335.73    829.38 o 
  13   0   6      126.46      134.47     47.89 o 
  14   0   6      140.29      141.03     51.31 o 
  15   0   6       74.45      110.16     36.94 o 
  16   0   6      783.55      661.47    201.38 o 
  17   0   6     1949.22     2333.59    252.03 o 
  18   0   6      418.00      447.33    251.37 o 
  19   0   6      118.81       25.78     46.18 o 
 -24   1   6       29.87       86.53     51.54 o 
 -23   1   6      111.79       86.23     48.07 o 
 -22   1   6      392.35      263.62     44.91 o 
 -21   1   6      134.83       97.87     39.61 o 
 -20   1   6        0.19       35.02     29.14 o 
 -19   1   6     3062.39     3195.21    155.04 o 
 -18   1   6        0.90       28.75     16.60 o 
 -17   1   6        4.35       41.00     16.69 o 
 -16   1   6     2845.66     3173.06    114.42 o 
 -15   1   6     1493.55     1556.42     78.41 o 
 -14   1   6      212.05      140.69     28.10 o 
 -13   1   6       28.55       32.07     85.11 o 
 -12   1   6      493.75      670.53     54.70 o 
 -11   1   6        7.93       54.86     87.54 o 
 -10   1   6     5017.99     5396.29    172.67 o 
  -9   1   6     3895.15     4341.77    177.82 o 
  -8   1   6        0.73        9.86      7.59 o 
  -7   1   6      123.20      155.73     31.32 o 
  -6   1   6      147.95       62.66     14.71 o 
  -5   1   6     3870.38     4217.39    105.96 o 
  -4   1   6     3338.56     3089.46     69.01 o 
  -3   1   6     4440.04     4143.97     83.06 o 
  -2   1   6       12.24       11.88     11.09 o 
  -1   1   6    16401.19    16904.63    157.64 o 
   0   1   6     1254.06     1342.66     40.98 o 
   1   1   6    13056.97    13195.30    128.13 o 
   2   1   6       55.77       43.85      8.14 o 
   3   1   6     1492.97     1914.40     49.48 o 
   4   1   6      959.87      819.61     38.34 o 
   5   1   6      924.91      681.86     38.06 o 
   6   1   6      465.68      436.14     45.64 o 
   7   1   6     3935.92     4051.93    119.36 o 
   8   1   6      122.01      121.10     19.91 o 
   9   1   6      430.11      277.06     43.14 o 
  10   1   6      225.22      290.46     44.88 o 
  11   1   6      196.75      165.92     34.71 o 
  12   1   6       17.84       90.42     29.93 o 
  13   1   6     2936.14     2938.66    185.82 o 
  14   1   6       46.90       63.57     38.54 o 
  15   1   6      341.92      288.68     88.59 o 
  16   1   6      555.13      429.69     74.16 o 
  17   1   6     1203.73     1253.75    126.56 o 
  18   1   6       63.80       92.32     29.35 o 
  19   1   6      768.66      798.39    169.63 o 
 -24   2   6      320.21      366.05     86.18 o 
 -23   2   6      192.29      188.41     55.63 o 
 -22   2   6      846.44      993.61    131.93 o 
 -21   2   6      112.72       83.79     30.04 o 
 -20   2   6       13.79      -19.73     22.86 o 
 -19   2   6      222.18      171.72     34.20 o 
 -18   2   6      955.10     1003.33    100.20 o 
 -17   2   6       86.41       78.38     53.33 o 
 -16   2   6     7052.45     6957.92    231.01 o 
 -15   2   6     1788.43     1953.40     99.68 o 
 -14   2   6      120.17      139.58     28.85 o 
 -13   2   6     1422.81     1471.75     89.79 o 
 -12   2   6     2460.37     3332.00    118.81 o 
 -11   2   6     1400.99     1711.83     71.17 o 
 -10   2   6      187.91       87.71     37.34 o 
  -9   2   6     3953.82     3583.19     94.72 o 
  -8   2   6    10530.13    12477.00    178.46 o 
  -7   2   6     2533.78     2558.07     66.57 o 
  -6   2   6     1746.20     1742.72     53.61 o 
  -5   2   6     1513.81      868.62     41.89 o 
  -4   2   6      264.47      413.75     28.37 o 
  -3   2   6       13.93      138.18     23.62 o 
  -2   2   6     1329.90     1643.86     58.41 o 
  -1   2   6     5342.57     4043.39     65.24 o 
   0   2   6     4801.15     4537.17     82.93 o 
   1   2   6     1913.64     1463.37     43.91 o 
   2   2   6     1142.67     1229.56     57.13 o 
   3   2   6      261.54      122.03     27.41 o 
   4   2   6      610.85      582.60     40.05 o 
   5   2   6      741.82     1024.87     41.67 o 
   6   2   6      769.41      809.58     56.72 o 
   7   2   6     2231.98     2525.68     67.46 o 
   8   2   6      137.52       88.15     17.86 o 
   9   2   6      819.34      751.13     59.48 o 
  10   2   6     9785.27    10165.40    209.02 o 
  11   2   6      514.46      547.42     67.17 o 
  12   2   6     4165.31     4157.04    172.26 o 
  13   2   6      633.55      814.02     92.55 o 
  14   2   6       67.80       22.64     30.05 o 
  15   2   6      638.37      628.87     93.00 o 
  16   2   6      236.11      230.63     44.07 o 
  17   2   6      176.13      262.13     42.75 o 
  18   2   6     1279.85     1188.28    147.38 o 
  19   2   6      130.67      112.54     58.53 o 
 -24   3   6       33.75       -9.68     51.42 o 
 -23   3   6      887.87      908.07    121.13 o 
 -22   3   6      918.50      522.27     87.26 o 
 -21   3   6      107.28       69.70     29.60 o 
 -20   3   6      638.55      541.75     70.03 o 
 -19   3   6       41.75       60.60     22.75 o 
 -18   3   6     3471.29     3797.67    149.21 o 
 -17   3   6      397.29      321.08     47.79 o 
 -16   3   6      100.36      115.64     30.81 o 
 -15   3   6     1456.71     1282.37     79.88 o 
 -14   3   6      483.55      376.43     44.44 o 
 -13   3   6     4199.47     4489.36    133.17 o 
 -12   3   6     1725.94     1786.45    161.71 o 
 -11   3   6     4014.91     4419.01    188.13 o 
 -10   3   6      272.92      284.62     33.45 o 
  -9   3   6     1319.41     1018.70     50.97 o 
  -8   3   6        2.63       -7.62      7.73 o 
  -7   3   6    23352.58    24840.51    220.64 o 
  -6   3   6       28.43       45.91     12.94 o 
  -5   3   6     7620.55     8641.57    104.27 o 
  -4   3   6     1206.68     1372.96     41.61 o 
  -3   3   6      864.98      834.73     36.42 o 
  -2   3   6     2781.46     3057.54     61.91 o 
  -1   3   6    14562.26    15513.26    161.27 o 
   0   3   6     3731.80     4161.04     77.28 o 
   1   3   6     9082.47     9743.51    129.85 o 
   2   3   6      519.36      265.09     20.05 o 
   3   3   6    19650.49    20110.70    216.49 o 
   4   3   6     1070.13      978.20     58.30 o 
   5   3   6    24703.92    25540.29    263.62 o 
   6   3   6        5.20       19.90      8.72 o 
   7   3   6      424.44      220.78     32.03 o 
   8   3   6     1204.21     1440.53     93.63 o 
   9   3   6      525.54      740.73     77.50 o 
  10   3   6      147.68      209.10     37.70 o 
  11   3   6      107.04      140.85     34.45 o 
  12   3   6      650.48      710.48     81.89 o 
  13   3   6     1399.65     1372.66    131.37 o 
  14   3   6      960.84      952.54    115.75 o 
  15   3   6       23.71       65.15     30.38 o 
  16   3   6     1565.57     1637.29    139.13 o 
  17   3   6        8.12      -14.85     27.46 o 
  18   3   6      800.50      833.73    110.52 o 
  19   3   6        0.49      -17.91     39.42 o 
 -23   4   6      445.18      376.88     74.99 o 
 -22   4   6      406.59      382.53     65.47 o 
 -21   4   6       98.18      122.48     32.45 o 
 -20   4   6      251.30      296.61     75.20 o 
 -19   4   6      229.29       75.89     57.23 o 
 -18   4   6       20.26       38.88     42.64 o 
 -17   4   6      372.25      323.57    102.33 o 
 -16   4   6        2.16       41.22     69.80 o 
 -15   4   6        0.11      -17.22     52.37 o 
 -14   4   6        0.60       -0.07     21.75 o 
 -13   4   6      529.51      492.03     52.30 o 
 -12   4   6      739.27      738.58    118.19 o 
 -11   4   6        0.82       26.07     43.12 o 
 -10   4   6      165.24      215.55     28.32 o 
  -9   4   6       34.71       95.12     15.47 o 
  -8   4   6     3341.31     4225.64    104.51 o 
  -7   4   6       27.76       40.44      9.72 o 
  -6   4   6       63.69       21.33     13.33 o 
  -5   4   6      790.28      545.31     41.30 o 
  -4   4   6     3125.59     3091.02     62.93 o 
  -3   4   6      530.21      574.46     28.76 o 
  -2   4   6     5888.27     6496.54     89.02 o 
  -1   4   6       38.41        5.35     21.96 o 
   0   4   6      267.58      321.48     32.33 o 
   1   4   6      659.62      735.65     45.67 o 
   2   4   6     2573.71     2149.62     64.99 o 
   3   4   6      747.21      625.51     38.13 o 
   4   4   6       90.57       85.12     15.58 o 
   5   4   6     1545.65     1486.39     70.73 o 
   6   4   6       35.17       26.97      8.52 o 
   7   4   6      714.94      848.97     71.48 o 
   8   4   6      795.29      795.93     76.55 o 
   9   4   6       37.71       46.12     22.38 o 
  10   4   6     1134.88     1342.51    110.61 o 
  11   4   6       36.43       41.68     20.24 o 
  12   4   6       87.04       73.63     26.05 o 
  13   4   6     1042.46     1002.94    100.55 o 
  14   4   6       66.90       10.23     24.44 o 
  15   4   6        5.34       19.79     29.90 o 
  16   4   6       56.40       86.67     31.71 o 
  17   4   6       21.29       65.22     31.11 o 
  18   4   6      262.34      170.08     35.35 o 
  19   4   6        4.83       17.23     37.72 o 
 -23   5   6      101.85      126.10     46.31 o 
 -22   5   6       29.24      101.28     61.51 o 
 -21   5   6        1.19       91.23     66.72 o 
 -20   5   6     1004.46     1072.56    104.59 o 
 -19   5   6      331.47      250.41     50.48 o 
 -18   5   6       16.52      -53.06     75.13 o 
 -17   5   6     3847.26     4255.26    280.14 o 
 -16   5   6      719.62      678.99    116.29 o 
 -15   5   6     1181.19     1404.95    113.44 o 
 -14   5   6     2603.42     2905.90     96.64 o 
 -13   5   6      433.36      514.58     69.00 o 
 -12   5   6      984.43      983.97     73.26 o 
 -11   5   6     1546.98     1649.28    152.05 o 
 -10   5   6     1441.33     1740.26     75.44 o 
  -9   5   6     6845.94     6875.00    129.34 o 
  -8   5   6     1976.39     1768.24     65.15 o 
  -7   5   6     1155.54      966.88     44.86 o 
  -6   5   6     1652.43     1758.52     71.67 o 
  -5   5   6     5913.69     6653.43    118.19 o 
  -4   5   6     1239.21     1243.28     46.20 o 
  -3   5   6       29.40      117.40     13.88 o 
  -2   5   6     1713.17     2145.48     50.56 o 
  -1   5   6     1424.74     1262.91     47.66 o 
   0   5   6       58.73       37.40     14.46 o 
   1   5   6       17.12       59.06     23.44 o 
   2   5   6     2636.00     2153.61     67.97 o 
   3   5   6    10505.77    11203.82    159.27 o 
   4   5   6      451.50      539.57     38.56 o 
   5   5   6      714.04      551.62     44.12 o 
   6   5   6        0.01       14.95     10.78 o 
   7   5   6      254.64      130.20     15.43 o 
   8   5   6      331.52      372.82     50.74 o 
   9   5   6    19925.99    20237.07    372.69 o 
  10   5   6      181.27      137.30     32.11 o 
  11   5   6      270.97      273.56     46.60 o 
  12   5   6     1223.67     1353.34    118.92 o 
  13   5   6      815.48      843.62     91.52 o 
  14   5   6     1136.81     1182.42    104.64 o 
  15   5   6      615.59      580.41     72.40 o 
  16   5   6      100.08       44.73     57.55 o 
  17   5   6     1660.64     1908.78    151.80 o 
  18   5   6     1461.25     1761.89    215.65 o 
  19   5   6       22.57        5.73     40.90 o 
 -23   6   6        4.89      122.19     46.13 o 
 -22   6   6     2373.47     3167.80    239.06 o 
 -21   6   6      958.40      958.95    116.42 o 
 -20   6   6     1048.37     1112.39    134.11 o 
 -19   6   6       27.45      113.02    256.69 o 
 -18   6   6       52.66      101.47     71.42 o 
 -17   6   6       33.89       14.20     44.91 o 
 -16   6   6      434.87      317.71     44.29 o 
 -15   6   6     1498.61     1399.59    144.30 o 
 -14   6   6     9367.80     9759.53    183.04 o 
 -13   6   6      662.22      730.35     56.11 o 
 -12   6   6      128.57       85.85     21.39 o 
 -11   6   6       28.24       60.50     21.40 o 
 -10   6   6      840.23      991.83     79.96 o 
  -9   6   6      153.44      114.65     27.76 o 
  -8   6   6      333.51      429.79     35.72 o 
  -7   6   6     7601.69     7450.95    127.37 o 
  -6   6   6      976.65     1250.13    391.46 o 
  -5   6   6      632.51      562.40     29.45 o 
  -4   6   6      140.53      154.48     16.25 o 
  -3   6   6      958.19      804.19     34.73 o 
  -2   6   6       79.49      138.94     19.10 o 
  -1   6   6       85.54      105.55     13.63 o 
   0   6   6     1120.66     1059.53     56.46 o 
   1   6   6     3083.77     2939.37     65.89 o 
   2   6   6     6679.31     7162.09    115.21 o 
   3   6   6     3757.76     3778.17    226.51 o 
   4   6   6     1333.01     1380.90     74.51 o 
   5   6   6     2272.50     2602.84     90.56 o 
   6   6   6       77.59       70.87     16.66 o 
   7   6   6       60.52       70.93     15.59 o 
   8   6   6      137.38      155.98     32.74 o 
   9   6   6      461.33      579.67     67.93 o 
  10   6   6     7396.97     7609.01    226.56 o 
  11   6   6        0.58      -17.21     17.21 o 
  12   6   6        0.00       65.06     23.04 o 
  13   6   6     1768.30     1763.78    125.22 o 
  14   6   6      816.45      893.04     88.92 o 
  15   6   6     1415.79     1655.11    128.41 o 
  16   6   6      258.24      281.55     43.25 o 
  17   6   6        3.52       67.10     30.07 o 
  18   6   6      644.90      502.38     85.60 o 
 -23   7   6      133.21       64.42     51.04 o 
 -22   7   6       55.50        9.57     64.61 o 
 -21   7   6        7.14      -27.70     82.93 o 
 -20   7   6      515.41      540.86    135.61 o 
 -19   7   6        7.14       46.62     96.50 o 
 -18   7   6      323.90      360.25     92.71 o 
 -17   7   6      260.31      275.32     82.45 o 
 -16   7   6      202.41      108.31     28.59 o 
 -15   7   6      633.28      565.92     91.33 o 
 -14   7   6     1497.48     1533.86     93.13 o 
 -13   7   6      805.04      807.85     50.47 o 
 -12   7   6     3845.41     3739.41     99.39 o 
 -11   7   6      196.55      204.51     88.93 o 
 -10   7   6      251.94      136.89     66.58 o 
  -9   7   6      107.82      237.51     69.64 o 
  -8   7   6      149.32       74.13     27.90 o 
  -7   7   6      257.50      219.99     70.59 o 
  -6   7   6     3765.42     3678.25    105.84 o 
  -5   7   6       45.72       36.75     12.19 o 
  -4   7   6        4.25       65.48     33.72 o 
  -3   7   6     1800.64     2128.66     56.97 o 
  -2   7   6      109.69       89.38     13.13 o 
  -1   7   6       26.26       20.90     19.31 o 
   0   7   6      125.07       91.89     11.72 o 
   1   7   6      137.24      304.89     26.77 o 
   2   7   6     2301.56     2389.64     88.59 o 
   3   7   6    10454.54    10077.05    721.68 o 
   4   7   6      258.37      289.34     35.75 o 
   5   7   6       75.35      123.13     26.94 o 
   6   7   6      352.25      321.22     48.92 o 
   7   7   6     1823.57     1918.45     92.77 o 
   8   7   6     2342.04     2375.29    114.71 o 
   9   7   6     1826.38     1742.11    110.56 o 
  10   7   6       79.23       49.68     29.66 o 
  11   7   6      717.75      631.44     75.43 o 
  12   7   6       57.89       46.70     26.16 o 
  13   7   6      933.96     1201.48    103.66 o 
  14   7   6       36.23       37.76     30.30 o 
  15   7   6      239.59      164.97     62.71 o 
  16   7   6      121.17       98.25     45.11 o 
  17   7   6     4012.74     4526.96    240.08 o 
  18   7   6       70.59       -9.77     33.88 o 
 -22   8   6       97.72       -8.93     82.93 o 
 -21   8   6      386.71      346.81    188.23 o 
 -20   8   6      739.82      584.39    160.03 o 
 -19   8   6      506.08      420.42     99.34 o 
 -18   8   6      147.59      139.62     83.42 o 
 -17   8   6       16.35       14.17     47.87 o 
 -16   8   6      108.55      120.72     65.62 o 
 -15   8   6      605.77      600.99     76.06 o 
 -14   8   6      715.11      638.11     44.01 o 
 -13   8   6       59.57       53.19     14.54 o 
 -12   8   6      803.66      896.60     54.88 o 
 -11   8   6      478.59      418.61     40.68 o 
 -10   8   6      307.06      518.96     72.96 o 
  -9   8   6     2576.42     2648.59    100.76 o 
  -8   8   6      128.63       32.80     21.16 o 
  -7   8   6       34.54       29.93     18.22 o 
  -6   8   6     2222.57     2390.67    111.31 o 
  -5   8   6     1032.73     1068.31     62.97 o 
  -4   8   6    12163.29    13994.95    193.04 o 
  -3   8   6     1589.18     1755.74     62.14 o 
  -2   8   6     7527.69     7392.19    145.13 o 
  -1   8   6        0.07       12.33      9.48 o 
   0   8   6      957.90     1318.06     55.90 o 
   1   8   6       26.97       61.01     22.15 o 
   2   8   6      259.18      294.35     33.89 o 
   3   8   6      257.73      259.18     28.72 o 
   4   8   6       34.05       33.75     15.56 o 
   5   8   6       57.72      123.03     75.62 o 
   6   8   6     4372.14     4751.13    139.35 o 
   7   8   6     3900.49     4109.03    132.07 o 
   8   8   6      309.83      375.72     33.03 o 
   9   8   6     1371.45     1409.03    102.68 o 
  10   8   6     1017.03      993.26     85.76 o 
  11   8   6       79.13       51.56     19.61 o 
  12   8   6      706.77      729.18    120.40 o 
  13   8   6        3.17       19.69     22.16 o 
  14   8   6       53.33       80.93     23.52 o 
  15   8   6      315.92      386.46     54.76 o 
  16   8   6      164.10      148.92     36.87 o 
  17   8   6      753.89      878.40    131.14 o 
  18   8   6      105.12       69.44     35.85 o 
 -22   9   6       51.57      -11.09    124.00 o 
 -21   9   6      270.39      127.15    136.91 o 
 -20   9   6     1108.10      892.02    150.79 o 
 -19   9   6      137.84      142.06     37.02 o 
 -18   9   6      147.01      191.27     51.02 o 
 -17   9   6      626.25      699.58     63.97 o 
 -16   9   6       25.41       27.91     35.59 o 
 -15   9   6       45.11       87.99     19.65 o 
 -14   9   6      561.16      546.92     48.45 o 
 -13   9   6      249.79      341.16     42.68 o 
 -12   9   6     2667.85     2328.31     86.33 o 
 -11   9   6       29.21       14.15     12.53 o 
 -10   9   6     2036.26     1908.79    107.18 o 
  -9   9   6     3991.73     4509.94    156.35 o 
  -8   9   6      686.24      738.89     82.33 o 
  -7   9   6     1408.96     1661.56     85.73 o 
  -6   9   6       24.82       37.63     12.80 o 
  -5   9   6      996.88     1153.50     60.15 o 
  -4   9   6     2072.34     2049.17     58.20 o 
  -3   9   6     1086.42     1102.46     53.82 o 
  -2   9   6        4.69        4.14     11.34 o 
  -1   9   6      440.32      391.87     34.39 o 
   0   9   6        7.64        4.84     11.20 o 
   1   9   6     8667.23     8528.21    167.09 o 
   2   9   6      521.31      488.12     43.52 o 
   3   9   6     4303.76     3837.66    118.80 o 
   4   9   6     1106.73     1181.73     74.50 o 
   5   9   6     6956.64     7323.22    215.72 o 
   6   9   6     4528.43     4517.22    488.88 o 
   7   9   6      276.91      263.16     43.97 o 
   8   9   6     1664.92     1727.97    113.14 o 
   9   9   6     1125.79     1117.60     90.54 o 
  10   9   6        1.57       27.81     18.40 o 
  11   9   6      722.31      804.21     81.49 o 
  12   9   6       88.43       54.45     26.99 o 
  13   9   6       43.35       21.64     22.16 o 
  14   9   6     1848.49     1780.78    125.59 o 
  15   9   6      408.20      471.63     85.97 o 
  16   9   6      780.86      724.99     85.98 o 
  17   9   6      125.34      182.94     49.64 o 
 -21  10   6       23.45       65.91     55.17 o 
 -20  10   6     2440.05     2942.45    168.01 o 
 -19  10   6      589.36      527.79    103.66 o 
 -18  10   6      781.30      711.50    112.28 o 
 -17  10   6       50.68       74.47     25.02 o 
 -16  10   6       78.03       35.26     35.32 o 
 -15  10   6       40.29       36.83     17.17 o 
 -14  10   6     1050.14     1138.40     96.45 o 
 -13  10   6       83.23       88.74     28.30 o 
 -12  10   6       64.07       46.05     18.64 o 
 -11  10   6       31.74       30.29     14.66 o 
 -10  10   6      391.01      380.23     54.33 o 
  -9  10   6     2086.40     2499.08    104.80 o 
  -8  10   6      981.98      914.12     74.07 o 
  -7  10   6       39.68       26.58     11.84 o 
  -6  10   6     1885.05     2191.03     81.65 o 
  -5  10   6     1769.85     1911.99     78.59 o 
  -4  10   6        1.45        8.29     12.24 o 
  -3  10   6      251.79      284.27     31.09 o 
  -2  10   6      639.02      672.05     49.37 o 
  -1  10   6       16.50       15.02     11.02 o 
   0  10   6    10377.98    10205.15    189.96 o 
   1  10   6      609.94      471.79     46.19 o 
   2  10   6      248.69      197.20     56.82 o 
   3  10   6      387.00      383.79     40.34 o 
   4  10   6     2039.16     2032.19     89.39 o 
   5  10   6       55.99       59.32     54.23 o 
   6  10   6     2859.89     2927.88    108.93 o 
   7  10   6       61.16      121.77     58.67 o 
   8  10   6      614.83      610.70     70.87 o 
   9  10   6      632.27      583.17     61.82 o 
  10  10   6      944.05      764.75     75.90 o 
  11  10   6       27.02       49.97     20.09 o 
  12  10   6        8.71       37.52     26.58 o 
  13  10   6       85.43       53.58     23.89 o 
  14  10   6     1516.35     1590.01    128.02 o 
  15  10   6       91.05       77.58     27.14 o 
  16  10   6      140.27      115.44     38.29 o 
  17  10   6      553.53      585.78     69.79 o 
 -21  11   6      604.56      601.90    159.25 o 
 -20  11   6       76.44       23.05     28.83 o 
 -19  11   6      130.01      106.21     76.73 o 
 -18  11   6      847.49      820.69    115.68 o 
 -17  11   6      346.77      261.56     57.79 o 
 -16  11   6      464.94      385.59     47.13 o 
 -15  11   6      282.43      351.10     35.75 o 
 -14  11   6       31.73       31.69     15.72 o 
 -13  11   6      222.09      310.79     40.78 o 
 -12  11   6      231.90      143.28     37.75 o 
 -11  11   6     3175.30     3787.60    122.41 o 
 -10  11   6      200.92      127.51     18.36 o 
  -9  11   6     1749.62     1900.69    102.68 o 
  -8  11   6      391.00      464.18     41.04 o 
  -7  11   6     2532.41     2452.00     91.11 o 
  -6  11   6     1692.75     1578.71     73.11 o 
  -5  11   6     2068.45     2204.26     86.57 o 
  -4  11   6      493.70      598.44     49.86 o 
  -3  11   6      614.11      659.80     71.14 o 
  -2  11   6     1103.22     1318.49     78.25 o 
  -1  11   6        6.12       36.69     14.21 o 
   0  11   6      335.39      375.28     42.46 o 
   1  11   6      720.97      591.80     54.22 o 
   2  11   6      606.24      531.83     53.19 o 
   3  11   6     4696.78     5018.43    166.03 o 
   4  11   6      416.64      348.93     46.33 o 
   5  11   6     9236.17     9918.15    215.80 o 
   6  11   6       11.53       26.16     61.22 o 
   7  11   6      157.02      121.06     36.18 o 
   8  11   6      199.76      371.36     89.33 o 
   9  11   6     2872.66     3085.77    119.46 o 
  10  11   6      324.27      375.45     73.00 o 
  11  11   6     1599.63     1893.63    113.98 o 
  12  11   6      186.13       81.38     23.51 o 
  13  11   6      304.66      342.52     44.22 o 
  14  11   6        0.76       30.54     23.82 o 
  15  11   6       78.63       87.09     29.71 o 
  16  11   6      535.01      577.97     64.43 o 
 -20  12   6      328.56      312.99    103.60 o 
 -19  12   6      404.09      199.47    111.42 o 
 -18  12   6      165.59      216.18     61.56 o 
 -17  12   6      262.97      360.48     50.65 o 
 -16  12   6      484.10      378.05     74.46 o 
 -15  12   6       20.39       -7.49     17.95 o 
 -14  12   6      439.82      321.12     46.67 o 
 -13  12   6       50.14       -0.24     27.60 o 
 -12  12   6      292.78      325.27     32.09 o 
 -11  12   6     1099.03     1126.53     58.90 o 
 -10  12   6      470.10      474.84     39.05 o 
  -9  12   6      121.99      273.29     28.17 o 
  -8  12   6       25.42       68.96     17.87 o 
  -7  12   6       70.48       44.16     24.11 o 
  -6  12   6      244.27      251.17     28.52 o 
  -5  12   6      668.11      468.86     41.61 o 
  -4  12   6     4783.90     5470.44    149.71 o 
  -3  12   6     2670.52     2821.95    110.42 o 
  -2  12   6        0.56       29.84     22.99 o 
  -1  12   6     1625.89     1461.72     74.20 o 
   0  12   6        7.57      181.58    115.47 o 
   1  12   6        0.15       31.21     17.11 o 
   2  12   6     3211.54     3436.27    176.51 o 
   3  12   6       55.21       33.63     28.05 o 
   4  12   6     3246.98     3127.63    117.97 o 
   5  12   6      831.49      747.78     66.85 o 
   6  12   6      401.24      531.50     58.90 o 
   7  12   6      172.27      231.19     43.34 o 
   8  12   6      805.76      870.63     67.24 o 
   9  12   6       13.53       50.98     48.32 o 
  10  12   6      406.12      376.72     76.35 o 
  11  12   6       20.06       37.98     21.84 o 
  12  12   6      161.49      132.74     37.26 o 
  13  12   6      151.18      148.98     29.30 o 
  14  12   6     1504.68     1631.47    113.70 o 
  15  12   6      828.19      646.16     83.25 o 
  16  12   6     1813.83     1993.60    179.59 o 
 -19  13   6      310.90      209.10     65.23 o 
 -18  13   6      139.56      149.94     81.57 o 
 -17  13   6     1939.57     2008.90    124.42 o 
 -16  13   6      388.32      363.79     66.80 o 
 -15  13   6      581.77      601.03     67.16 o 
 -14  13   6      557.19      490.64     78.51 o 
 -13  13   6      477.68      471.72     55.30 o 
 -12  13   6     1618.58     1561.33     86.60 o 
 -11  13   6       45.77       19.64     15.50 o 
 -10  13   6      127.67      122.07     27.71 o 
  -9  13   6      703.59      745.34     53.40 o 
  -8  13   6      416.49      345.07     32.66 o 
  -7  13   6     1158.55     1185.76    100.00 o 
  -6  13   6       62.86       68.41     21.25 o 
  -5  13   6        5.14        4.31     16.42 o 
  -4  13   6       24.25       23.52     14.89 o 
  -3  13   6      989.77     1004.42     71.30 o 
  -2  13   6     2232.03     2516.29    108.71 o 
  -1  13   6     1516.44     1773.94    100.24 o 
   0  13   6      302.26      351.98     49.31 o 
   1  13   6        0.73       25.55     31.28 o 
   2  13   6     2295.98     2480.87    137.21 o 
   3  13   6      277.61      227.91     64.01 o 
   4  13   6      179.94      192.13     30.14 o 
   5  13   6      768.41      877.05     74.02 o 
   6  13   6     1071.01      888.24     75.99 o 
   7  13   6     1218.08     1134.05     86.62 o 
   8  13   6      709.41      682.93     80.42 o 
   9  13   6     2020.57     2164.55    101.84 o 
  10  13   6      400.11      351.40     56.35 o 
  11  13   6      369.31      271.05     94.04 o 
  12  13   6      898.16      742.71    102.33 o 
  13  13   6      931.99     1146.24    120.79 o 
  14  13   6      227.81      147.95     35.94 o 
  15  13   6       27.09       -0.39     33.02 o 
 -19  14   6       97.50       29.80    102.48 o 
 -18  14   6      559.86      541.78     73.90 o 
 -17  14   6      119.60      150.92     41.42 o 
 -16  14   6       26.83       49.32     41.20 o 
 -15  14   6        4.38       61.75     29.63 o 
 -14  14   6     3142.39     3460.29    170.16 o 
 -13  14   6      518.76      429.61     56.85 o 
 -12  14   6      279.92      182.01     27.17 o 
 -11  14   6      616.78      529.84     60.31 o 
 -10  14   6     1240.72     1375.36    102.15 o 
  -9  14   6      163.44      118.84     29.35 o 
  -8  14   6      131.45      167.26     26.87 o 
  -7  14   6     3686.11     3822.35    128.78 o 
  -6  14   6        2.29        9.24     17.36 o 
  -5  14   6        9.87       17.48     18.29 o 
  -4  14   6     3004.87     3084.19    162.99 o 
  -3  14   6      843.36      733.75     79.40 o 
  -2  14   6      813.47      941.32    115.42 o 
  -1  14   6      116.02       92.49     39.90 o 
   0  14   6        1.64        4.77     20.82 o 
   1  14   6      347.64      306.31     37.42 o 
   2  14   6     3655.96     3529.72    134.20 o 
   3  14   6      576.77      681.85     74.12 o 
   4  14   6       41.30       89.35     38.36 o 
   5  14   6      379.79      380.85     45.41 o 
   6  14   6      119.91      149.79     31.56 o 
   7  14   6       23.95       11.99     21.56 o 
   8  14   6      366.08      432.24     55.80 o 
   9  14   6       57.09       57.20    115.42 o 
  10  14   6     1177.31     1136.96    100.64 o 
  11  14   6     1570.53     1442.58    118.04 o 
  12  14   6      225.38      181.37     51.26 o 
  13  14   6       29.59       23.83     44.18 o 
  14  14   6       38.60       10.59     30.94 o 
 -18  15   6       61.16       31.76     35.52 o 
 -17  15   6        0.00        9.53     30.82 o 
 -16  15   6      217.39      169.38     46.23 o 
 -15  15   6      542.78      361.60     59.99 o 
 -14  15   6      547.22      475.19     54.94 o 
 -13  15   6       23.85      -15.40     25.99 o 
 -12  15   6      676.19      657.62     75.06 o 
 -11  15   6      436.80      474.76     54.55 o 
 -10  15   6     1911.73     2007.04    108.45 o 
  -9  15   6       56.67       51.13     23.63 o 
  -8  15   6     1149.72     1114.55     84.22 o 
  -7  15   6     1137.18     1199.16     94.12 o 
  -6  15   6      578.79      394.60     42.40 o 
  -5  15   6     1064.63     1040.50    100.67 o 
  -4  15   6       18.91       76.10     25.04 o 
  -3  15   6       56.60       81.17     27.92 o 
  -2  15   6      303.99      267.22     47.52 o 
  -1  15   6       49.81        5.00     19.65 o 
   0  15   6       21.77        3.15     16.28 o 
   1  15   6     5165.04     5212.87    201.12 o 
   2  15   6     1046.56     1200.64     91.08 o 
   3  15   6      924.14      750.70     78.32 o 
   4  15   6     1620.11     1824.83    110.13 o 
   5  15   6        9.45       17.24     17.93 o 
   6  15   6       67.95       91.73     42.02 o 
   7  15   6        2.93        6.44     24.07 o 
   8  15   6     2311.69     2360.38    118.81 o 
   9  15   6      395.48      285.39     38.14 o 
  10  15   6      596.36      582.26     64.15 o 
  11  15   6      230.85      200.15     35.27 o 
  12  15   6      127.65      110.35     33.28 o 
  13  15   6      166.00      144.05     42.42 o 
 -17  16   6       93.48       60.71     43.98 o 
 -16  16   6     1981.41     2766.86    161.40 o 
 -15  16   6      377.02      381.19     47.48 o 
 -14  16   6      141.61      184.51     41.10 o 
 -13  16   6      888.25      905.13     84.45 o 
 -12  16   6       40.23       50.01     26.87 o 
 -11  16   6       99.54       89.62     21.94 o 
 -10  16   6       25.14        8.07     19.20 o 
  -9  16   6      453.45      465.27     49.59 o 
  -8  16   6     2947.27     3291.13    127.91 o 
  -7  16   6        4.96        5.66     18.26 o 
  -6  16   6      892.42      946.69     76.06 o 
  -5  16   6      753.84      652.67     67.16 o 
  -4  16   6       72.87       50.00     24.11 o 
  -3  16   6      206.50      148.73     30.50 o 
  -2  16   6     2024.89     2413.90    163.97 o 
  -1  16   6     1677.07     1710.34    136.56 o 
   0  16   6      735.50      664.66     86.75 o 
   1  16   6       35.00       20.13     19.28 o 
   2  16   6       32.27       74.46     21.20 o 
   3  16   6     1431.46     1382.09    109.68 o 
   4  16   6        9.39       -2.64     27.63 o 
   5  16   6       55.11       48.17     27.12 o 
   6  16   6       48.16       26.97     19.50 o 
   7  16   6     1271.04     1481.12    122.43 o 
   8  16   6      993.74      989.15     76.49 o 
   9  16   6       49.82       63.52     31.75 o 
  10  16   6     1732.34     2002.43    136.97 o 
  11  16   6       39.64       51.36     27.97 o 
  12  16   6      132.32      141.13     43.86 o 
 -15  17   6       44.95       91.85     31.33 o 
 -14  17   6        0.60       -8.24     26.11 o 
 -13  17   6      265.94      212.55     33.51 o 
 -12  17   6     1646.85     1996.90    135.39 o 
 -11  17   6      121.11      212.38     34.69 o 
 -10  17   6      391.03      333.09     67.70 o 
  -9  17   6      253.17      152.70     22.78 o 
  -8  17   6      964.60      955.42     96.65 o 
  -7  17   6       92.88       72.13     27.61 o 
  -6  17   6       69.43       73.62     20.79 o 
  -5  17   6     1595.07     1576.22    103.19 o 
  -4  17   6      215.44      215.34     30.40 o 
  -3  17   6        6.15       37.99     35.07 o 
  -2  17   6       17.90        8.05     22.37 o 
  -1  17   6       19.83       11.34     39.44 o 
   0  17   6      422.85      531.94     68.98 o 
   1  17   6      219.83      205.68     36.92 o 
   2  17   6      868.17      862.68     92.76 o 
   3  17   6     1624.63     1673.18    135.44 o 
   4  17   6      100.65       93.40     24.54 o 
   5  17   6        3.30        0.93     22.24 o 
   6  17   6        0.86       20.26     21.96 o 
   7  17   6       30.79       40.56     22.77 o 
   8  17   6      100.13       78.46     24.73 o 
   9  17   6        3.51        8.81     26.44 o 
  10  17   6      195.55      263.08     46.15 o 
  11  17   6      165.82      132.96     45.76 o 
 -14  18   6       44.06       28.03     29.97 o 
 -13  18   6      960.69      995.10    113.03 o 
 -12  18   6       91.52       70.32     30.58 o 
 -11  18   6      178.37      146.43     36.90 o 
 -10  18   6      146.67      133.80     25.84 o 
  -9  18   6      298.30      220.32     33.73 o 
  -8  18   6      847.47      968.32     79.10 o 
  -7  18   6        9.14       31.41     28.06 o 
  -6  18   6       16.31       58.80     26.94 o 
  -5  18   6      144.75      205.42     39.42 o 
  -4  18   6        7.35      -13.31     24.23 o 
  -3  18   6      698.66      690.27     81.15 o 
  -2  18   6     1455.76     1514.24    131.25 o 
  -1  18   6      345.91      301.31     42.68 o 
   0  18   6        5.39       20.03     24.77 o 
   1  18   6      620.67      720.61     84.14 o 
   2  18   6       16.15      -21.56     35.16 o 
   3  18   6       14.06      -14.92     26.61 o 
   4  18   6      534.30      640.07     69.97 o 
   5  18   6      393.83      305.64     58.38 o 
   6  18   6      195.85      118.06     31.31 o 
   7  18   6        2.17       13.77     28.85 o 
   8  18   6      148.96       65.51     60.52 o 
   9  18   6        4.93      -17.18     36.75 o 
  10  18   6       52.67       52.37     61.52 o 
 -12  19   6      217.00       81.67     33.43 o 
 -11  19   6       10.93       19.32     29.99 o 
 -10  19   6      480.10      421.47     53.64 o 
  -9  19   6       37.98       84.22     28.14 o 
  -8  19   6      139.65      193.19     35.52 o 
  -7  19   6      417.19      296.62     40.82 o 
  -6  19   6      264.81      268.40     42.02 o 
  -5  19   6      344.07      386.80     72.91 o 
  -4  19   6       15.38        0.35     36.53 o 
  -3  19   6      409.63      483.54     61.48 o 
  -2  19   6      217.53      184.21     31.73 o 
  -1  19   6      670.06      792.49     90.12 o 
   0  19   6      652.92      609.48     72.75 o 
   1  19   6       10.76       -1.80     27.39 o 
   2  19   6       31.34       34.24     51.78 o 
   3  19   6      257.27      126.89     31.01 o 
   4  19   6     1092.98     1357.99    170.26 o 
   5  19   6      152.91      140.00     32.46 o 
   6  19   6       40.25       73.44     38.57 o 
   7  19   6      308.22      427.99     83.76 o 
   8  19   6      125.09      171.20     70.31 o 
 -10  20   6      746.42      802.97    142.67 o 
  -9  20   6        5.72       25.75     62.56 o 
  -8  20   6       42.89       28.52     29.74 o 
  -7  20   6        0.32       35.47     31.06 o 
  -6  20   6       14.27      -29.23     39.39 o 
  -5  20   6      202.42      230.11     56.21 o 
  -4  20   6      307.76      215.79     37.45 o 
  -3  20   6      308.29      230.33     48.24 o 
  -2  20   6       84.62       70.32     31.76 o 
  -1  20   6     3686.98     4077.44    199.08 o 
   0  20   6      562.31      506.72     67.47 o 
   1  20   6      432.40      503.03     59.55 o 
   2  20   6        1.46       -9.01     37.54 o 
   3  20   6       11.14       20.48     36.09 o 
   4  20   6       29.16        1.74     35.58 o 
   5  20   6       83.66      145.31     45.84 o 
   6  20   6      255.29      272.67    104.11 o 
  -7  21   6       27.62      -18.00     38.75 o 
  -6  21   6      480.33      563.09     60.30 o 
  -5  21   6       80.18       76.42     35.63 o 
  -4  21   6        0.07       27.32     33.24 o 
  -3  21   6      638.27      531.07     62.55 o 
  -2  21   6      120.76      146.89     53.79 o 
  -1  21   6      853.05      760.05     81.79 o 
   0  21   6       56.93       65.29     36.42 o 
   1  21   6       58.31      116.30     44.24 o 
   2  21   6      374.62      457.86     68.41 o 
   3  21   6      243.07      258.35     93.07 o 
 -24   1   7     1593.03     1624.04    209.59 o 
 -23   1   7       43.71        9.80     36.31 o 
 -22   1   7        0.15       42.51     35.33 o 
 -21   1   7      185.98      232.82     64.24 o 
 -20   1   7      937.00     1055.20    124.86 o 
 -19   1   7      345.43      271.70     41.80 o 
 -18   1   7      560.40      494.79     60.52 o 
 -17   1   7     2618.20     2602.55    198.10 o 
 -16   1   7      409.02      578.22     64.32 o 
 -15   1   7        1.98       48.69     44.94 o 
 -14   1   7      746.09      942.70     92.78 o 
 -13   1   7     1811.39     1943.73     92.22 o 
 -12   1   7      814.54     1026.00     66.07 o 
 -11   1   7      827.51      875.82     49.23 o 
 -10   1   7     6500.20     6581.38    117.55 o 
  -9   1   7     2121.34     2059.82     65.44 o 
  -8   1   7      325.48      150.04     27.90 o 
  -7   1   7       86.72      113.87     24.64 o 
  -6   1   7      777.29      383.58     70.48 o 
  -5   1   7      398.42      441.84     31.92 o 
  -4   1   7     5407.42     7005.55    110.34 o 
  -3   1   7     1161.58     1259.03     67.65 o 
  -2   1   7    11529.63    14149.57    200.09 o 
  -1   1   7     3111.44     3669.95     75.96 o 
   0   1   7     7687.05     8735.20    118.52 o 
   1   1   7      263.36      170.78     24.04 o 
   2   1   7     2377.29     3228.62     65.75 o 
   3   1   7     3924.11     3290.95     71.21 o 
   4   1   7     5774.89     6052.85    101.75 o 
   5   1   7     1673.83     1464.86     53.52 o 
   6   1   7     7204.82     7234.04    135.52 o 
   7   1   7      788.70      782.68     45.00 o 
   8   1   7     5469.93     5293.49    172.97 o 
   9   1   7      439.48      320.98     38.64 o 
  10   1   7     2481.00     2274.41    102.29 o 
  11   1   7      966.03     1166.34     91.01 o 
  12   1   7      364.62      292.23     42.23 o 
  13   1   7      144.95      218.18     31.26 o 
  14   1   7       82.21       65.24     24.88 o 
  15   1   7     1164.62     1191.64    114.50 o 
  16   1   7        0.52      -26.09     26.09 o 
  17   1   7      156.20      142.87     45.71 o 
  18   1   7      218.29      213.39     63.85 o 
  19   1   7      487.74      455.05     50.89 o 
 -24   2   7      393.60      568.07    166.28 o 
 -23   2   7      283.99      146.48     68.42 o 
 -22   2   7        7.30       37.88     30.17 o 
 -21   2   7      151.30       78.84     27.81 o 
 -20   2   7     1131.96     1467.01    135.65 o 
 -19   2   7     2796.81     3474.19    171.69 o 
 -18   2   7       16.97       48.84     24.33 o 
 -17   2   7        1.40       16.27     32.43 o 
 -16   2   7     1062.72     1274.83    111.40 o 
 -15   2   7      473.69      654.60     76.54 o 
 -14   2   7      532.17      486.68     90.23 o 
 -13   2   7     1957.62     2130.75    114.99 o 
 -12   2   7      501.28      511.30    150.08 o 
 -11   2   7      300.99      433.06     42.08 o 
 -10   2   7        2.58       12.51     21.62 o 
  -9   2   7     2061.17     2307.87     67.02 o 
  -8   2   7     4484.21     4813.72    209.58 o 
  -7   2   7     1238.74     1208.07     50.23 o 
  -6   2   7       18.95      118.21     31.86 o 
  -5   2   7      345.86      604.19     43.44 o 
  -4   2   7     3258.87     3088.67    112.00 o 
  -3   2   7    14876.86    16198.76    211.33 o 
  -2   2   7     1436.38     1705.98     61.06 o 
  -1   2   7      161.78      344.76     21.70 o 
   0   2   7      293.77      596.96     39.60 o 
   1   2   7      779.36      743.77     41.59 o 
   2   2   7     1034.94     1019.93     46.10 o 
   3   2   7      146.96      162.90     20.44 o 
   4   2   7      192.93      252.26     24.94 o 
   5   2   7      558.52      582.66     38.72 o 
   6   2   7      877.63      955.57     48.20 o 
   7   2   7     2530.79     2381.94     90.80 o 
   8   2   7     1015.89     1049.28     88.78 o 
   9   2   7      220.42      241.84     36.59 o 
  10   2   7     2027.61     1893.54    113.27 o 
  11   2   7      775.91      759.91     77.73 o 
  12   2   7       78.19       91.46     24.28 o 
  13   2   7     1576.53     1716.61    126.99 o 
  14   2   7       58.67       10.26     23.70 o 
  15   2   7       20.42       77.98     31.00 o 
  16   2   7      764.62      704.67     80.70 o 
  17   2   7       48.59      -31.12     31.12 o 
  18   2   7     1141.62     1332.99    133.17 o 
 -24   3   7      976.69      742.41    184.81 o 
 -23   3   7       34.28      -14.23     38.39 o 
 -22   3   7      812.43      698.24     90.54 o 
 -21   3   7        3.22       33.09     28.60 o 
 -20   3   7     3431.07     3151.83    149.67 o 
 -19   3   7       38.88       70.03     25.87 o 
 -18   3   7     1277.16     1393.07    112.87 o 
 -17   3   7      423.07      526.11    106.51 o 
 -16   3   7     1525.42     1309.04    107.40 o 
 -15   3   7     3061.85     3197.48    193.25 o 
 -14   3   7        6.57       16.21     20.96 o 
 -13   3   7      461.01      425.20    105.08 o 
 -12   3   7     3640.51     3750.48    116.29 o 
 -11   3   7      563.15      628.73     54.58 o 
 -10   3   7     1183.44     1231.13     56.79 o 
  -9   3   7      539.42      471.33     29.70 o 
  -8   3   7     5117.26     4586.17    147.18 o 
  -7   3   7      858.50      849.15     52.32 o 
  -6   3   7        1.90       10.27     14.94 o 
  -5   3   7       13.38        2.78      5.50 o 
  -4   3   7     1234.11     1823.88    121.98 o 
  -3   3   7     1455.99     1400.01     49.21 o 
  -2   3   7      616.53     1263.75     89.29 o 
  -1   3   7     1114.38      645.98     41.60 o 
   0   3   7     6921.67     6803.36    118.55 o 
   1   3   7       15.76       12.21     10.92 o 
   2   3   7      357.18      352.31     39.48 o 
   3   3   7     1890.63     1527.34     54.84 o 
   4   3   7      488.74      543.27     41.09 o 
   5   3   7      485.27      451.76     34.20 o 
   6   3   7       88.58       39.57     13.09 o 
   7   3   7      147.96      223.84     24.72 o 
   8   3   7     1302.51     1293.75    101.28 o 
   9   3   7      552.73      637.11     70.25 o 
  10   3   7     2327.42     2313.32    134.72 o 
  11   3   7       73.71       93.35     27.41 o 
  12   3   7        2.72       50.41     30.98 o 
  13   3   7      272.34      226.58     43.89 o 
  14   3   7        0.99       -6.60     29.32 o 
  15   3   7      799.73      845.40    128.27 o 
  16   3   7      458.52      565.78     85.67 o 
  17   3   7        0.68      -19.34     26.06 o 
  18   3   7       21.25      -12.35     32.61 o 
 -23   4   7      149.33       63.39     47.88 o 
 -22   4   7     1935.32     2153.56    212.89 o 
 -21   4   7      131.73      142.12     64.57 o 
 -20   4   7     1085.32      957.26     89.07 o 
 -19   4   7     1621.19     1492.29    115.08 o 
 -18   4   7       83.20      168.34     58.40 o 
 -17   4   7     2361.78     2781.39    181.84 o 
 -16   4   7     2839.05     2704.04    218.76 o 
 -15   4   7     4128.55     3647.00    151.70 o 
 -14   4   7      250.27      241.59     54.70 o 
 -13   4   7     1497.28     1730.18    123.61 o 
 -12   4   7       35.27       26.14     48.36 o 
 -11   4   7     2957.42     3042.06    169.53 o 
 -10   4   7     1534.07     1699.14     83.56 o 
  -9   4   7      217.35      179.86     19.12 o 
  -8   4   7     2707.92     2409.59     63.80 o 
  -7   4   7     8585.95     9443.00    156.18 o 
  -6   4   7     1821.31     1917.75     62.20 o 
  -5   4   7        2.46       42.00      8.99 o 
  -4   4   7     1305.70     1305.32     43.63 o 
  -3   4   7     2692.43     3035.47     70.72 o 
  -2   4   7     4090.63     3920.23     83.89 o 
  -1   4   7    22916.40    22461.02    331.18 o 
   0   4   7     2006.55     2246.70     80.95 o 
   1   4   7     1796.35     1406.11     64.90 o 
   2   4   7     2782.15     2408.40     72.54 o 
   3   4   7     1621.91     1616.78     52.66 o 
   4   4   7     1425.25     1641.48     59.99 o 
   5   4   7     3028.25     2728.12     98.00 o 
   6   4   7       10.77       17.26      9.70 o 
   7   4   7     2381.04     2824.09     82.10 o 
   8   4   7     1821.02     2117.65    112.00 o 
   9   4   7     2132.70     2248.10    124.13 o 
  10   4   7      824.94      738.07     79.78 o 
  11   4   7     3520.26     3532.29    157.72 o 
  12   4   7      171.15      179.38     39.16 o 
  13   4   7      675.09      578.15     74.23 o 
  14   4   7        1.19       -7.39     25.57 o 
  15   4   7      676.62      749.55    108.40 o 
  16   4   7      140.39      101.89     34.71 o 
  17   4   7      216.53      198.17     48.31 o 
  18   4   7      442.98      375.98     77.01 o 
 -23   5   7      123.44       53.89     43.52 o 
 -22   5   7     3123.63     3887.25    248.44 o 
 -21   5   7       33.09       37.30     29.98 o 
 -20   5   7      389.74      308.03     77.96 o 
 -19   5   7      184.87       98.43     39.55 o 
 -18   5   7      168.08      194.41     34.58 o 
 -17   5   7       86.84      119.65     31.95 o 
 -16   5   7      496.63      428.42     65.23 o 
 -15   5   7     1863.76     1811.79    180.92 o 
 -14   5   7     2531.21     2335.29     95.88 o 
 -13   5   7       33.44        2.67     22.72 o 
 -12   5   7     3167.24     3480.87    120.75 o 
 -11   5   7      313.50      473.96     40.36 o 
 -10   5   7     4477.75     4886.23    131.48 o 
  -9   5   7     3113.10     2798.80     81.64 o 
  -8   5   7     4061.84     4185.43    156.94 o 
  -7   5   7     5272.31     5127.20    362.66 o 
  -6   5   7     5549.43     6508.91    113.18 o 
  -5   5   7      236.34      231.36     62.54 o 
  -4   5   7     2169.90     1949.91     51.11 o 
  -3   5   7      165.68      144.23     18.22 o 
  -2   5   7     6485.24     6630.94    159.58 o 
  -1   5   7     1942.34     2637.07    124.56 o 
   0   5   7     3294.07     3570.90    103.03 o 
   1   5   7     1523.32     1211.26     71.38 o 
   2   5   7      252.65      160.47     36.17 o 
   3   5   7      904.02      883.48     54.99 o 
   4   5   7     1993.75     2166.72     68.43 o 
   5   5   7      113.10      133.27     18.65 o 
   6   5   7     6423.04     6286.92    166.38 o 
   7   5   7     1992.77     2126.85     79.15 o 
   8   5   7     2387.08     2544.84    127.57 o 
   9   5   7     1510.46     1726.61    119.19 o 
  10   5   7     4735.94     4644.97    177.71 o 
  11   5   7      202.16      220.05     40.09 o 
  12   5   7     1081.61      884.52     94.56 o 
  13   5   7      106.38      117.06     30.01 o 
  14   5   7      501.30      498.65     69.40 o 
  15   5   7      258.25      233.91     43.94 o 
  16   5   7     1206.46     1083.90    133.91 o 
  17   5   7      364.07      240.31     46.09 o 
  18   5   7       15.25       19.00     35.35 o 
 -23   6   7      278.75      195.69     82.29 o 
 -22   6   7       69.77       88.66     55.40 o 
 -21   6   7     3763.24     3992.89    175.55 o 
 -20   6   7      780.57      735.69     78.40 o 
 -19   6   7     1954.01     1931.33    129.67 o 
 -18   6   7        2.43        7.75     39.51 o 
 -17   6   7     3837.53     4428.89    178.79 o 
 -16   6   7      730.18      679.26     92.82 o 
 -15   6   7     3756.39     3628.69    168.88 o 
 -14   6   7       49.18       34.82     39.19 o 
 -13   6   7     4399.08     4620.07    172.33 o 
 -12   6   7       83.84      102.54     17.10 o 
 -11   6   7     2617.51     2543.79    127.86 o 
 -10   6   7       40.93       76.54     20.19 o 
  -9   6   7     1377.75     1307.92     83.32 o 
  -8   6   7        5.01        8.83     17.06 o 
  -7   6   7     2050.66     1943.36     87.15 o 
  -6   6   7        4.88       25.11     51.28 o 
  -5   6   7       85.50       34.40     28.11 o 
  -4   6   7     2604.12     3075.87     67.32 o 
  -3   6   7     6213.88     6558.38    101.34 o 
  -2   6   7     5531.31     5590.81    110.33 o 
  -1   6   7     7874.55     8889.53    158.09 o 
   0   6   7     1105.68     1335.07     74.09 o 
   1   6   7    12364.03    12272.21    246.25 o 
   2   6   7     1345.32     1233.68     66.39 o 
   3   6   7     1347.99     1185.02     56.42 o 
   4   6   7       19.37       13.57      9.69 o 
   5   6   7     1130.22     1199.45     63.15 o 
   6   6   7      274.41      326.87     38.44 o 
   7   6   7       88.54       79.73     20.82 o 
   8   6   7       64.54       51.91     22.28 o 
   9   6   7      956.94      880.38     88.28 o 
  10   6   7       13.27       82.58     23.26 o 
  11   6   7       29.46       82.84     25.92 o 
  12   6   7      161.07      103.78     28.14 o 
  13   6   7      138.24      110.13     27.65 o 
  14   6   7       35.81       27.88     25.33 o 
  15   6   7       73.12       68.19     26.65 o 
  16   6   7       15.60        6.14     29.28 o 
  17   6   7      263.73      231.38     41.74 o 
  18   6   7        2.68      -35.63     35.63 o 
 -23   7   7      715.65      780.62    120.29 o 
 -22   7   7        0.10      -51.75    110.75 o 
 -21   7   7      391.42      387.38     65.16 o 
 -20   7   7     2449.14     2546.58    222.28 o 
 -19   7   7      437.95      306.50     47.85 o 
 -18   7   7      392.80      298.03     79.94 o 
 -17   7   7      693.66      615.65     85.23 o 
 -16   7   7        4.09      -13.49     43.25 o 
 -15   7   7     3693.87     4147.33    132.45 o 
 -14   7   7      549.09      655.89     68.06 o 
 -13   7   7      700.98      802.92     70.97 o 
 -12   7   7     1187.86     1084.32     61.72 o 
 -11   7   7     1985.87     2002.71     80.39 o 
 -10   7   7    13828.60    14158.33    219.55 o 
  -9   7   7      710.73      763.37     44.21 o 
  -8   7   7        7.46       12.62     15.83 o 
  -7   7   7     6903.36     7222.79    145.04 o 
  -6   7   7     4261.44     4605.03     92.74 o 
  -5   7   7       40.47       39.14     23.50 o 
  -4   7   7     6573.46     7480.01    119.57 o 
  -3   7   7        0.81        4.80      7.38 o 
  -2   7   7     5819.85     6809.95    117.63 o 
  -1   7   7       21.12       21.54     16.66 o 
   0   7   7      106.71      262.47     34.93 o 
   1   7   7     1735.17     1523.06     76.88 o 
   2   7   7      147.95       44.34     21.20 o 
   3   7   7      394.84      327.29     39.08 o 
   4   7   7     4893.33     5153.49    129.22 o 
   5   7   7      429.20      457.97     43.69 o 
   6   7   7     1577.98     1512.33     79.29 o 
   7   7   7      739.10      778.88     63.41 o 
   8   7   7    21343.79    21314.47    357.66 o 
   9   7   7      827.51      845.39     84.56 o 
  10   7   7      714.20      577.39     66.17 o 
  11   7   7       39.68       54.35     21.94 o 
  12   7   7     1207.83     1283.40    117.45 o 
  13   7   7       23.04      -15.14     23.05 o 
  14   7   7     1180.27     1224.79    120.42 o 
  15   7   7        7.28       31.15     26.52 o 
  16   7   7     1084.57     1023.77    109.85 o 
  17   7   7      138.63      127.15     39.92 o 
 -22   8   7      157.17      154.52     79.44 o 
 -21   8   7     2450.58     2371.32    185.51 o 
 -20   8   7       47.65      113.40     53.66 o 
 -19   8   7     3291.01     4017.61    149.24 o 
 -18   8   7     1318.24     1430.61    153.81 o 
 -17   8   7      508.07      323.57    113.81 o 
 -16   8   7      390.15      387.67     61.17 o 
 -15   8   7      527.96      506.59     41.54 o 
 -14   8   7     2472.93     2777.59     90.55 o 
 -13   8   7      216.76      194.89     41.43 o 
 -12   8   7     1647.51     1567.13     70.11 o 
 -11   8   7     1185.24     1211.48     47.93 o 
 -10   8   7     1767.92     1675.15     59.58 o 
  -9   8   7     3482.27     3546.49    115.22 o 
  -8   8   7     3230.56     3258.80    107.82 o 
  -7   8   7     1891.59     2180.39     89.38 o 
  -6   8   7      310.44      327.04     27.90 o 
  -5   8   7      632.11      839.10     63.12 o 
  -4   8   7     1114.43     1407.46     57.61 o 
  -3   8   7     3331.65     3300.33     75.81 o 
  -2   8   7      503.26      466.18     42.83 o 
  -1   8   7     8810.36     8919.95    154.25 o 
   0   8   7      882.85      720.62     61.49 o 
   1   8   7        3.45       45.63     20.37 o 
   2   8   7      431.32      492.70     48.39 o 
   3   8   7      790.77      686.82     50.65 o 
   4   8   7       22.18       57.77    135.53 o 
   5   8   7     4213.70     4308.07    128.68 o 
   6   8   7        2.80      -12.15     26.60 o 
   7   8   7      214.00      262.77     36.38 o 
   8   8   7      532.61      458.59     45.86 o 
   9   8   7     1562.76     1842.63    116.12 o 
  10   8   7      116.60       79.93     26.07 o 
  11   8   7      218.33      163.47     32.97 o 
  12   8   7       36.47       99.52     31.52 o 
  13   8   7      658.62      482.73     59.29 o 
  14   8   7        0.35       30.30     24.84 o 
  15   8   7      217.51      226.21     34.04 o 
  16   8   7      664.58      596.49     67.68 o 
  17   8   7      230.09      303.21     69.00 o 
 -22   9   7      870.89      891.22    186.82 o 
 -21   9   7     2300.35     2467.79    249.25 o 
 -20   9   7       31.04       39.54     38.21 o 
 -19   9   7      208.95      147.78     32.78 o 
 -18   9   7      290.92      198.81     31.40 o 
 -17   9   7      502.73      318.02     91.14 o 
 -16   9   7     2164.07     2218.48    107.22 o 
 -15   9   7      728.89      735.11     62.88 o 
 -14   9   7      940.80     1110.30     74.95 o 
 -13   9   7     2944.32     3080.35     85.82 o 
 -12   9   7     9426.15     9774.30    219.94 o 
 -11   9   7     3006.59     3220.99    117.84 o 
 -10   9   7        4.90       27.36     25.40 o 
  -9   9   7      932.12      974.42     97.27 o 
  -8   9   7      833.61      898.76     68.98 o 
  -7   9   7     3292.29     2818.86    104.51 o 
  -6   9   7      303.60      296.25     70.57 o 
  -5   9   7      101.39      107.76     22.92 o 
  -4   9   7     3330.81     3210.15     85.30 o 
  -3   9   7      325.26      257.47     28.70 o 
  -2   9   7      470.62      607.71     57.99 o 
  -1   9   7      499.41      427.96     56.15 o 
   0   9   7      245.19      119.39     37.38 o 
   1   9   7        5.86       -6.80     16.68 o 
   2   9   7      729.85      668.71     55.23 o 
   3   9   7     3251.67     3352.17    100.22 o 
   4   9   7       20.98       62.18     16.02 o 
   5   9   7      262.14      179.71     45.52 o 
   6   9   7      863.98      880.46     85.91 o 
   7   9   7      907.01      866.31     69.27 o 
   8   9   7     1915.85     1868.72    102.09 o 
   9   9   7       45.69       63.09     21.18 o 
  10   9   7     1388.18     1436.60    103.52 o 
  11   9   7      671.67      821.75     78.47 o 
  12   9   7      807.00      930.76     88.85 o 
  13   9   7      204.71      205.79     36.65 o 
  14   9   7      219.66      172.06     33.02 o 
  15   9   7      312.74      146.43     35.95 o 
  16   9   7      868.83      904.95     89.78 o 
  17   9   7       13.33      -32.72     50.75 o 
 -21  10   7      567.35      711.48     82.50 o 
 -20  10   7      316.03      386.59     76.60 o 
 -19  10   7       42.44      120.85     53.60 o 
 -18  10   7       19.17       -0.52     20.13 o 
 -17  10   7        2.30       -7.87     32.52 o 
 -16  10   7      542.49      458.12     68.84 o 
 -15  10   7      279.87      221.40     66.65 o 
 -14  10   7      543.02      483.33     66.03 o 
 -13  10   7        0.28       43.25     22.90 o 
 -12  10   7      113.18      133.82     49.25 o 
 -11  10   7    14781.06    14930.16    280.77 o 
 -10  10   7      102.14       74.75     34.71 o 
  -9  10   7        4.47      -12.70     14.09 o 
  -8  10   7      454.15      546.27     82.53 o 
  -7  10   7       32.49       51.01     18.48 o 
  -6  10   7     1157.25     1067.69     77.82 o 
  -5  10   7      228.81      246.52     38.48 o 
  -4  10   7     1900.62     1844.50     72.52 o 
  -3  10   7      283.09      238.65     32.73 o 
  -2  10   7      411.31      307.18     44.09 o 
  -1  10   7     6048.18     6835.45    144.73 o 
   0  10   7     1117.90     1076.88    110.88 o 
   1  10   7       21.12       29.81     17.84 o 
   2  10   7      160.85      111.53     30.96 o 
   3  10   7      170.67      137.19     44.70 o 
   4  10   7      189.06      197.73     56.10 o 
   5  10   7      135.66      137.51     50.45 o 
   6  10   7       21.31       -2.33     37.00 o 
   7  10   7      209.87      143.64     34.02 o 
   8  10   7      310.89      174.00     38.34 o 
   9  10   7     1741.76     1670.33    111.50 o 
  10  10   7       84.50       74.86     24.65 o 
  11  10   7      373.30      257.40     38.04 o 
  12  10   7      715.27      846.13     80.19 o 
  13  10   7        1.50      -24.46     24.46 o 
  14  10   7      395.05      313.43     72.73 o 
  15  10   7        3.98        0.17     30.09 o 
  16  10   7      604.39      529.30     65.97 o 
 -21  11   7        1.40       50.08     53.36 o 
 -20  11   7      356.54      319.99     48.64 o 
 -19  11   7       26.26       14.77     52.25 o 
 -18  11   7      989.37      903.68     86.45 o 
 -17  11   7       22.41       43.29     33.47 o 
 -16  11   7      224.48      150.48     28.80 o 
 -15  11   7       61.17       64.44     27.59 o 
 -14  11   7      690.29      632.91     87.97 o 
 -13  11   7     1501.31     1525.81     83.70 o 
 -12  11   7     2992.89     3068.42     95.69 o 
 -11  11   7      109.89       96.35     22.95 o 
 -10  11   7      108.35       72.21     19.96 o 
  -9  11   7      998.73      897.37    112.91 o 
  -8  11   7      687.65      697.42     73.99 o 
  -7  11   7     4644.61     4409.85    140.98 o 
  -6  11   7       25.99       52.32     17.24 o 
  -5  11   7     3201.65     3011.41    124.47 o 
  -4  11   7      149.53      145.87     24.41 o 
  -3  11   7     3067.47     3646.05    114.88 o 
  -2  11   7        7.19       37.89     17.14 o 
  -1  11   7        0.10       30.80     13.45 o 
   0  11   7      767.35      678.87     58.87 o 
   1  11   7     2134.22     2188.76     93.78 o 
   2  11   7      555.45      428.52     45.41 o 
   3  11   7      938.37      821.81     63.19 o 
   4  11   7     4509.84     4505.44    151.49 o 
   5  11   7      576.47      633.08     63.62 o 
   6  11   7     1780.74     1718.49     99.27 o 
   7  11   7      834.63      905.24     76.27 o 
   8  11   7      355.09      296.42     61.97 o 
   9  11   7     1108.29      998.15     84.94 o 
  10  11   7      499.50      333.01     46.35 o 
  11  11   7     3334.51     3524.39    149.52 o 
  12  11   7       32.22       38.99     22.75 o 
  13  11   7       30.96       10.35     28.40 o 
  14  11   7      178.44      170.83     32.07 o 
  15  11   7        0.51        9.87     31.02 o 
  16  11   7      682.60      847.34    216.19 o 
 -20  12   7        0.12       -8.60     34.78 o 
 -19  12   7      430.65      302.79     91.57 o 
 -18  12   7      610.10      603.31    124.28 o 
 -17  12   7      689.72      706.99     88.49 o 
 -16  12   7      106.31       41.28     48.17 o 
 -15  12   7     2021.88     2150.51    104.19 o 
 -14  12   7       70.57       92.40     45.05 o 
 -13  12   7      540.13      399.19     53.31 o 
 -12  12   7      523.09      599.26     46.07 o 
 -11  12   7      118.44      133.14     29.71 o 
 -10  12   7     1222.16     1266.96     87.57 o 
  -9  12   7     2939.94     2919.26    116.05 o 
  -8  12   7       98.74      117.62     25.42 o 
  -7  12   7        1.34       15.32     15.85 o 
  -6  12   7     1036.48     1074.04     82.77 o 
  -5  12   7     1686.06     1625.04    106.35 o 
  -4  12   7       32.91       37.85     18.26 o 
  -3  12   7       47.25       51.67     17.55 o 
  -2  12   7      155.14      176.50     30.86 o 
  -1  12   7     4228.44     4581.79    154.39 o 
   0  12   7      689.65      674.84     68.79 o 
   1  12   7     3107.75     2938.45    125.25 o 
   2  12   7      771.28      806.16     79.11 o 
   3  12   7       43.05       64.15     20.12 o 
   4  12   7       37.05       30.56     31.81 o 
   5  12   7     1072.20     1051.92     84.58 o 
   6  12   7      581.39      435.06    162.48 o 
   7  12   7      445.08      607.11     61.88 o 
   8  12   7       32.62       26.75     24.64 o 
   9  12   7      468.42      522.31     83.99 o 
  10  12   7     1069.49     1178.22     94.47 o 
  11  12   7     1385.76     1256.13    171.44 o 
  12  12   7      141.56      188.70     31.20 o 
  13  12   7      663.81      593.10     98.52 o 
  14  12   7      100.10      168.68     35.34 o 
  15  12   7      266.18      349.88     57.49 o 
 -19  13   7        2.57       -5.48     84.46 o 
 -18  13   7       57.76       87.97     48.22 o 
 -17  13   7      553.20      509.88     55.03 o 
 -16  13   7      381.05      359.26     52.35 o 
 -15  13   7      103.11      103.52     43.89 o 
 -14  13   7      133.52       72.03     44.89 o 
 -13  13   7        1.36       29.40     19.26 o 
 -12  13   7     1231.32     1474.17     83.54 o 
 -11  13   7      132.87      129.24     17.41 o 
 -10  13   7      105.67      112.75     19.19 o 
  -9  13   7     4860.48     4940.55    150.33 o 
  -8  13   7     4315.88     4914.28    162.14 o 
  -7  13   7     1480.65     1594.81    101.52 o 
  -6  13   7       28.41       28.98     25.68 o 
  -5  13   7     2026.81     2267.92    123.13 o 
  -4  13   7      272.86      288.30     72.70 o 
  -3  13   7       12.14        5.51     32.34 o 
  -2  13   7     2515.09     2771.32    151.73 o 
  -1  13   7     2555.48     2418.97    156.04 o 
   0  13   7     2604.13     2766.79    122.89 o 
   1  13   7      876.43      918.18     80.84 o 
   2  13   7     1138.68     1058.53     89.19 o 
   3  13   7       41.01      115.71     52.85 o 
   4  13   7      253.38      217.00     35.92 o 
   5  13   7      288.84      537.35    154.91 o 
   6  13   7     3587.19     3384.61    137.88 o 
   7  13   7      422.95      380.32     42.09 o 
   8  13   7      858.24      757.08    111.79 o 
   9  13   7       91.42       62.04     21.31 o 
  10  13   7        0.46        4.16     21.74 o 
  11  13   7       57.69       23.76     37.18 o 
  12  13   7       56.67       43.43     36.92 o 
  13  13   7      311.80      373.78     55.96 o 
  14  13   7      206.18      168.85     40.09 o 
 -18  14   7        4.01       26.17     28.23 o 
 -17  14   7     1264.21     1467.74    111.96 o 
 -16  14   7      378.86      519.93     59.35 o 
 -15  14   7       78.52      166.92     26.11 o 
 -14  14   7      507.35      364.08     42.38 o 
 -13  14   7     1379.09     1505.64    104.59 o 
 -12  14   7       72.36       96.17     20.58 o 
 -11  14   7      162.72      202.81     28.17 o 
 -10  14   7      586.16      563.25     50.74 o 
  -9  14   7      751.94      632.96     55.72 o 
  -8  14   7     1122.32     1247.24     89.69 o 
  -7  14   7       91.02       55.73     21.86 o 
  -6  14   7       50.97       91.67     23.43 o 
  -5  14   7        0.18       43.76     20.63 o 
  -4  14   7      619.16      671.98     77.57 o 
  -3  14   7     2417.45     2741.43    159.50 o 
  -2  14   7     1648.73     1952.36    144.00 o 
  -1  14   7      372.65      368.33     53.94 o 
   0  14   7      198.93      279.14     69.41 o 
   1  14   7     3435.05     3292.23    131.81 o 
   2  14   7        2.78       22.58     17.56 o 
   3  14   7      451.55      522.61     60.09 o 
   4  14   7        1.77       29.90     29.20 o 
   5  14   7      165.67      132.14     32.48 o 
   6  14   7        0.19      -11.82     60.42 o 
   7  14   7      439.66      435.39     63.81 o 
   8  14   7      176.84      159.40     25.65 o 
   9  14   7        6.75       27.96     28.41 o 
  10  14   7       12.46       49.66     29.41 o 
  11  14   7       47.10       64.52     30.44 o 
  12  14   7      120.92      134.57     33.33 o 
  13  14   7      490.48      498.95     85.68 o 
 -17  15   7        3.99       -0.17     29.12 o 
 -16  15   7     1495.32     1809.68    183.28 o 
 -15  15   7        9.45      -23.13     25.78 o 
 -14  15   7     1084.88     1300.78    108.96 o 
 -13  15   7      150.85      101.78     26.63 o 
 -12  15   7       16.36       16.93     22.08 o 
 -11  15   7      367.92      384.26     43.80 o 
 -10  15   7     1786.04     1805.23    102.84 o 
  -9  15   7     1146.40     1130.50     85.90 o 
  -8  15   7      510.79      445.23     49.45 o 
  -7  15   7      932.53      932.34     82.66 o 
  -6  15   7      896.58      855.40     76.28 o 
  -5  15   7        8.70       54.16     23.35 o 
  -4  15   7      808.14      719.14     85.79 o 
  -3  15   7      165.96      111.28     32.13 o 
  -2  15   7     1275.27     1170.87    110.41 o 
  -1  15   7      298.82      421.61     62.36 o 
   0  15   7       78.47      116.66     41.52 o 
   1  15   7      584.30      521.21     55.49 o 
   2  15   7     1870.59     2021.66    116.36 o 
   3  15   7      295.13      302.76     43.34 o 
   4  15   7      460.59      440.01     50.48 o 
   5  15   7       25.92        8.36     20.64 o 
   6  15   7      447.40      308.44     37.03 o 
   7  15   7       54.80       33.94     26.67 o 
   8  15   7     1347.38     1309.78     95.88 o 
   9  15   7       11.30       11.93     26.50 o 
  10  15   7       39.02       78.85     31.93 o 
  11  15   7      693.67      590.99     70.05 o 
  12  15   7        0.42       25.51     29.84 o 
 -16  16   7       10.37       24.22     30.87 o 
 -15  16   7      609.78      611.52     68.21 o 
 -14  16   7      177.18      159.76     36.76 o 
 -13  16   7     2721.74     2888.85    151.24 o 
 -12  16   7      168.46      181.57     29.16 o 
 -11  16   7      639.56      614.98     74.56 o 
 -10  16   7       15.87       24.33     18.96 o 
  -9  16   7      881.42      770.59     64.76 o 
  -8  16   7      855.40      764.61     66.02 o 
  -7  16   7      135.91      146.48     26.35 o 
  -6  16   7        4.70       -2.54     22.84 o 
  -5  16   7        0.91       40.91     23.17 o 
  -4  16   7        7.95       -7.28     22.08 o 
  -3  16   7      320.15      346.80     58.90 o 
  -2  16   7       76.26       54.27     35.74 o 
  -1  16   7      595.74      471.96     61.20 o 
   0  16   7     1377.16     1421.78    124.60 o 
   1  16   7      613.04      619.52     60.62 o 
   2  16   7      877.15      763.12     69.94 o 
   3  16   7      488.25      548.43     60.77 o 
   4  16   7        0.00       -2.18     20.83 o 
   5  16   7      701.97      720.20     72.32 o 
   6  16   7      529.80      672.89     69.66 o 
   7  16   7      381.52      416.33     42.13 o 
   8  16   7        1.31       30.27     26.92 o 
   9  16   7       15.36       69.53     27.66 o 
  10  16   7     1894.09     2251.60    152.59 o 
  11  16   7      158.36       88.08     34.42 o 
 -15  17   7       17.22      -13.90     29.02 o 
 -14  17   7       36.54       60.69     39.69 o 
 -13  17   7      107.42      108.83     36.26 o 
 -12  17   7      417.99      392.03     49.55 o 
 -11  17   7     1114.82     1158.51    103.66 o 
 -10  17   7       27.22       22.87     21.13 o 
  -9  17   7     1037.92      950.06     74.88 o 
  -8  17   7      533.31      456.28     42.74 o 
  -7  17   7      395.80      283.05     36.15 o 
  -6  17   7     1125.17     1161.92    106.03 o 
  -5  17   7       38.59       16.02     30.52 o 
  -4  17   7      702.11      702.40     85.04 o 
  -3  17   7      744.88      657.65     76.09 o 
  -2  17   7     2337.03     2550.35    175.66 o 
  -1  17   7        0.51       15.23     26.50 o 
   0  17   7      328.89      307.71     51.19 o 
   1  17   7        4.15       28.44     24.31 o 
   2  17   7        0.11       18.78     24.95 o 
   3  17   7      299.39      296.62     41.20 o 
   4  17   7      172.92      151.51     32.42 o 
   5  17   7       14.42       37.39     29.36 o 
   6  17   7      139.49      200.18     32.47 o 
   7  17   7      351.61      361.93     39.05 o 
   8  17   7      870.88      853.32     83.95 o 
   9  17   7     1668.08     1984.20    131.19 o 
  10  17   7      173.43      166.50     45.89 o 
 -14  18   7       50.93        5.65     36.11 o 
 -13  18   7       10.52       68.63     30.01 o 
 -12  18   7       61.50       37.99     27.28 o 
 -11  18   7     4120.19     5117.34    185.20 o 
 -10  18   7       18.98        3.22     23.75 o 
  -9  18   7      481.46      596.33     52.80 o 
  -8  18   7       47.37       52.81     23.56 o 
  -7  18   7       16.38       43.80     30.95 o 
  -6  18   7      219.46      195.09     43.84 o 
  -5  18   7      453.87      416.62     60.49 o 
  -4  18   7      156.33      134.07     47.24 o 
  -3  18   7       92.47       77.26     29.21 o 
  -2  18   7       99.05      121.87     34.13 o 
  -1  18   7      408.48      467.58     56.84 o 
   0  18   7      239.45      263.90     51.24 o 
   1  18   7      149.79       82.90     27.88 o 
   2  18   7      134.96       68.13     74.19 o 
   3  18   7     1349.46     1294.11    116.06 o 
   4  18   7      413.11      492.15     71.52 o 
   5  18   7       77.87        8.72     37.90 o 
   6  18   7      183.76      288.40     37.19 o 
   7  18   7       48.79       26.35     31.45 o 
   8  18   7       23.67       23.18     46.39 o 
 -12  19   7       77.16       15.02     41.31 o 
 -11  19   7       64.75      126.57     35.93 o 
 -10  19   7      116.10       64.87     29.82 o 
  -9  19   7      281.08      388.96     44.29 o 
  -8  19   7       10.82       71.26     32.63 o 
  -7  19   7     2353.10     2746.43    189.41 o 
  -6  19   7      170.78      138.08     35.78 o 
  -5  19   7     1972.96     1909.29    155.29 o 
  -4  19   7     1465.18     1520.22    134.91 o 
  -3  19   7      123.62      115.04     33.75 o 
  -2  19   7      865.16      895.00     98.97 o 
  -1  19   7      307.28      297.75     73.17 o 
   0  19   7     1825.43     1811.03    147.88 o 
   1  19   7      654.09      600.89    129.87 o 
   2  19   7      384.98      217.75     49.87 o 
   3  19   7      226.08      319.01     44.53 o 
   4  19   7      345.57      268.67     42.21 o 
   5  19   7      157.27      192.62     38.01 o 
   6  19   7       25.41       18.87     40.46 o 
   7  19   7      255.97      366.98    107.20 o 
  -9  20   7       57.91      108.26     44.92 o 
  -8  20   7      197.83      272.44     43.45 o 
  -7  20   7        1.51       49.26     36.75 o 
  -6  20   7       85.91      105.02     32.98 o 
  -5  20   7      137.52       94.04     30.71 o 
  -4  20   7       52.80       40.69     31.21 o 
  -3  20   7      543.45      460.10     70.54 o 
  -2  20   7      184.90      220.79     37.93 o 
  -1  20   7       94.19      131.88     57.62 o 
   0  20   7      119.98      116.98     38.07 o 
   1  20   7     1269.97     1401.03    124.59 o 
   2  20   7      138.05      119.49     33.28 o 
   3  20   7      354.74      260.89     37.76 o 
   4  20   7        5.46      -22.69     39.37 o 
  -5  21   7       35.26        4.25     44.43 o 
  -4  21   7      182.34      182.17     38.56 o 
  -3  21   7      550.86      504.59     60.81 o 
  -2  21   7      107.69      108.89     36.63 o 
  -1  21   7        6.22      -32.90     32.90 o 
   0  21   7     1004.60      850.94    239.22 o 
 -24   0   8     1082.14      973.89    215.70 o 
 -23   0   8     1066.64     1069.05    186.47 o 
 -22   0   8      380.71      388.66     95.91 o 
 -21   0   8       60.11       79.20     67.86 o 
 -20   0   8      900.55     1010.15    178.43 o 
 -19   0   8     3025.67     3359.73    182.04 o 
 -18   0   8      171.29      122.36     39.00 o 
 -17   0   8     2748.21     3139.71    196.28 o 
 -16   0   8     2136.52     2057.09    154.39 o 
 -15   0   8     3152.54     3183.30    216.99 o 
 -14   0   8      205.13      311.17     53.34 o 
 -13   0   8       22.01      114.43     77.64 o 
 -12   0   8     2623.59     2290.56    223.95 o 
 -11   0   8     5780.26     5583.51    249.59 o 
 -10   0   8     8720.50     8494.03    286.96 o 
  -9   0   8      747.08      566.13    162.59 o 
  -8   0   8    11307.88    11838.32    337.17 o 
  -7   0   8     4483.98     4714.79    203.20 o 
  -6   0   8    12682.95    12051.28    336.45 o 
  -5   0   8     2851.80     3428.74    171.72 o 
  -4   0   8    55878.41    58163.64    778.06 o 
  -3   0   8    44921.36    45418.63    633.21 o 
  -2   0   8    15852.62    17191.69    274.27 o 
  -1   0   8      959.61      779.18     54.47 o 
   0   0   8     2454.78     2534.60     95.95 o 
   1   0   8      325.59      275.61     40.26 o 
   2   0   8    34667.71    33240.01    600.37 o 
   3   0   8     1852.32     1872.03     85.38 o 
   4   0   8     3864.49     4031.07    123.65 o 
   5   0   8     7111.87     7019.84    181.81 o 
   6   0   8     1060.11     1324.25     78.84 o 
   7   0   8     2649.37     3283.53    136.61 o 
   8   0   8     5263.75     5015.56    187.02 o 
   9   0   8       50.16        2.81     20.56 o 
  10   0   8     2014.22     2308.51    162.19 o 
  11   0   8     1534.70     1508.66    148.76 o 
  12   0   8    12160.00    12990.89    402.10 o 
  13   0   8      108.97      198.04     54.95 o 
  14   0   8     2951.07     3121.17    243.42 o 
  15   0   8      170.69       71.84     65.65 o 
  16   0   8      536.51      556.52     85.13 o 
  17   0   8      183.88      122.21     69.46 o 
  18   0   8        0.02        9.24     47.09 o 
 -24   1   8      360.05      313.57    141.83 o 
 -23   1   8       44.50       36.80     32.68 o 
 -22   1   8       77.56      102.10     37.64 o 
 -21   1   8       15.22      -32.42     32.42 o 
 -20   1   8      108.94      110.32     40.33 o 
 -19   1   8     2992.33     3357.72    162.14 o 
 -18   1   8       15.39       30.88     35.49 o 
 -17   1   8     4465.50     4885.42    158.58 o 
 -16   1   8        7.77       50.72     35.61 o 
 -15   1   8     5042.70     4970.57    189.96 o 
 -14   1   8      922.69     1046.41     79.78 o 
 -13   1   8      353.91      321.74     34.93 o 
 -12   1   8     1966.29     1946.04     65.27 o 
 -11   1   8      803.01      826.99     73.91 o 
 -10   1   8     1935.37     1868.18     69.13 o 
  -9   1   8     3006.73     2674.89    106.32 o 
  -8   1   8     2246.88     2468.59    116.48 o 
  -7   1   8     4220.11     4560.05    160.07 o 
  -6   1   8      262.94      128.20     81.90 o 
  -5   1   8     7619.02     6850.16    142.29 o 
  -4   1   8    20700.88    20103.80    257.28 o 
  -3   1   8    10328.24    12047.06    196.77 o 
  -2   1   8     3681.71     3676.02     85.64 o 
  -1   1   8     2339.74     2489.90     66.01 o 
   0   1   8       11.21       11.61      9.66 o 
   1   1   8     5247.37     5066.79    106.45 o 
   2   1   8     2412.73     2695.33     63.80 o 
   3   1   8     9874.38    10119.18    140.99 o 
   4   1   8     2096.33     1897.28     63.21 o 
   5   1   8     1085.31     1007.10     49.70 o 
   6   1   8       73.09       79.88     13.30 o 
   7   1   8       10.37       38.85     11.86 o 
   8   1   8      238.83      233.56     32.48 o 
   9   1   8      909.16      835.80     72.19 o 
  10   1   8      712.22      800.22     72.88 o 
  11   1   8     1634.34     1653.94    110.77 o 
  12   1   8      119.05      141.47     25.40 o 
  13   1   8     3966.95     4279.15    171.31 o 
  14   1   8      203.56      255.47     42.27 o 
  15   1   8       81.25       47.87     34.24 o 
  16   1   8      136.17      117.55     50.21 o 
  17   1   8      421.99      452.51     63.04 o 
  18   1   8       13.86      -19.76     35.55 o 
 -24   2   8      431.97      349.49    108.28 o 
 -23   2   8      654.66      708.48     81.48 o 
 -22   2   8      942.87      998.83    108.79 o 
 -21   2   8      224.17      290.67     54.94 o 
 -20   2   8       16.81       21.23     22.92 o 
 -19   2   8      168.18      182.43     34.84 o 
 -18   2   8     4439.64     4501.43    191.62 o 
 -17   2   8     1397.08     1421.37    126.55 o 
 -16   2   8     2886.10     3487.09    157.61 o 
 -15   2   8      265.30      274.86     51.25 o 
 -14   2   8     3783.99     4147.91    141.97 o 
 -13   2   8     1413.12     1483.94     78.25 o 
 -12   2   8        3.59       60.99    112.61 o 
 -11   2   8      110.32       92.31     33.22 o 
 -10   2   8      159.70      141.84     21.13 o 
  -9   2   8      131.72      158.17     24.11 o 
  -8   2   8     2158.08     1902.46     70.15 o 
  -7   2   8      118.53      108.92     29.17 o 
  -6   2   8     2764.61     3077.20     90.27 o 
  -5   2   8     8215.49     8439.88    163.37 o 
  -4   2   8     9437.74    11000.68    158.63 o 
  -3   2   8    12105.14    11924.20    197.23 o 
  -2   2   8     7405.17     6378.64    106.63 o 
  -1   2   8     1460.21     1621.57     47.94 o 
   0   2   8    16239.20    15693.61    243.49 o 
   1   2   8     1511.56     1475.70     63.02 o 
   2   2   8     2763.87     3201.63    118.58 o 
   3   2   8      905.57      709.31     40.66 o 
   4   2   8     2451.60     2422.29     69.62 o 
   5   2   8      419.13      370.47     31.13 o 
   6   2   8       43.32       24.99     14.81 o 
   7   2   8      142.90      110.90     16.88 o 
   8   2   8     2184.62     2531.61    109.61 o 
   9   2   8      576.67      557.19     55.07 o 
  10   2   8     5030.68     5183.51    161.31 o 
  11   2   8       48.96       62.73     19.80 o 
  12   2   8     6911.19     7050.91    219.70 o 
  13   2   8     2421.59     2678.31    151.43 o 
  14   2   8     3282.67     3323.01    167.58 o 
  15   2   8      141.11      133.99     34.81 o 
  16   2   8        0.23       -1.24     29.63 o 
  17   2   8      193.07      180.43     51.62 o 
  18   2   8      366.04      439.52     56.48 o 
 -23   3   8        1.77       11.98     39.32 o 
 -22   3   8        0.06        6.86     38.44 o 
 -21   3   8      234.74      347.73     53.28 o 
 -20   3   8      261.17      296.04     44.90 o 
 -19   3   8       44.74      157.47     28.94 o 
 -18   3   8      186.25      229.15     37.75 o 
 -17   3   8     9315.96     9966.13    300.93 o 
 -16   3   8      284.33      286.04     46.64 o 
 -15   3   8     2262.16     2150.28    276.07 o 
 -14   3   8     1018.08     1020.75     84.32 o 
 -13   3   8      117.37      213.15     38.08 o 
 -12   3   8     1946.28     2154.39     60.53 o 
 -11   3   8      930.25      994.17     38.47 o 
 -10   3   8      429.91      433.60     48.63 o 
  -9   3   8     1250.48     1250.33     93.60 o 
  -8   3   8      802.77      689.65     42.31 o 
  -7   3   8     7476.61     6798.79    151.63 o 
  -6   3   8     1060.99     1154.17     59.05 o 
  -5   3   8     1791.21     1794.00     63.58 o 
  -4   3   8     4262.98     3710.86     92.88 o 
  -3   3   8     2633.84     2501.35     71.34 o 
  -2   3   8     6031.01     5729.14    137.43 o 
  -1   3   8      652.12     1045.36     62.15 o 
   0   3   8      122.03      130.06     26.00 o 
   1   3   8     8161.50     8302.26    169.33 o 
   2   3   8       60.57       34.42     11.32 o 
   3   3   8       92.28      162.60     21.16 o 
   4   3   8      847.71      636.11     41.96 o 
   5   3   8      535.80      723.72     40.39 o 
   6   3   8      394.51      283.29     26.34 o 
   7   3   8     2135.19     2110.00     74.36 o 
   8   3   8      371.51      374.88     46.70 o 
   9   3   8      589.28      482.86     64.43 o 
  10   3   8      930.30     1117.27    134.40 o 
  11   3   8    16815.22    17839.45    354.21 o 
  12   3   8      107.57       98.78     24.50 o 
  13   3   8      517.65      483.38     56.35 o 
  14   3   8       11.11       34.38     23.14 o 
  15   3   8      283.78      207.49     93.44 o 
  16   3   8       16.12       -0.90     53.03 o 
  17   3   8      109.85       16.78     33.52 o 
  18   3   8        7.29      -45.58     47.07 o 
 -23   4   8       38.26       45.85     46.99 o 
 -22   4   8      527.11      419.18     89.86 o 
 -21   4   8      100.96       73.47     74.32 o 
 -20   4   8     1404.89     1675.12    128.72 o 
 -19   4   8        2.11       32.03     24.30 o 
 -18   4   8     1859.40     1592.23    129.31 o 
 -17   4   8      160.50      122.10     58.57 o 
 -16   4   8     1366.87     1509.45    138.68 o 
 -15   4   8      726.46      630.57     85.76 o 
 -14   4   8      214.16      205.41     33.86 o 
 -13   4   8        0.00       43.99     26.81 o 
 -12   4   8      430.98      455.17     34.60 o 
 -11   4   8     1663.39     1910.89     60.03 o 
 -10   4   8       19.65       85.71     38.18 o 
  -9   4   8     3949.12     3681.22    107.70 o 
  -8   4   8     3696.50     3813.95     97.56 o 
  -7   4   8        2.90       19.85     28.50 o 
  -6   4   8     1008.84     1062.80     42.56 o 
  -5   4   8      184.65      116.54     16.21 o 
  -4   4   8     5243.80     5717.74    107.78 o 
  -3   4   8      776.62      704.60     43.15 o 
  -2   4   8      429.79      456.45     37.40 o 
  -1   4   8       13.38       18.59     18.17 o 
   0   4   8     3188.48     3425.77    102.59 o 
   1   4   8      982.11     1025.15     70.58 o 
   2   4   8     4317.85     4625.57    115.70 o 
   3   4   8     4692.30     4615.61    125.49 o 
   4   4   8     4721.41     4980.09    107.48 o 
   5   4   8      914.75      958.30     47.14 o 
   6   4   8     1317.77     1101.74     54.94 o 
   7   4   8      105.15       74.91     18.33 o 
   8   4   8      955.17     1028.33     70.31 o 
   9   4   8       47.36       12.05     18.18 o 
  10   4   8      163.67      176.24     56.76 o 
  11   4   8       38.06        9.86     32.98 o 
  12   4   8      593.35      876.73    106.44 o 
  13   4   8       35.35       42.99     29.42 o 
  14   4   8      169.84      127.64     27.68 o 
  15   4   8       10.42        3.75     26.47 o 
  16   4   8      252.36      156.68     38.67 o 
  17   4   8        8.66      -29.79     29.79 o 
 -23   5   8      354.43      547.56    104.41 o 
 -22   5   8       32.87       11.36     34.82 o 
 -21   5   8       31.97       86.92     38.77 o 
 -20   5   8      164.97      138.70     41.27 o 
 -19   5   8      462.66      397.25     75.13 o 
 -18   5   8     1966.97     1965.19    175.61 o 
 -17   5   8     2321.78     2506.72    215.01 o 
 -16   5   8     1703.26     1760.41    105.16 o 
 -15   5   8      522.67      422.72     62.06 o 
 -14   5   8      114.48      119.98     21.44 o 
 -13   5   8      176.88      198.42     23.61 o 
 -12   5   8      921.84      977.19     57.52 o 
 -11   5   8     2833.44     3592.52    148.96 o 
 -10   5   8     7240.37     7533.25    143.42 o 
  -9   5   8     4585.88     4011.36    152.33 o 
  -8   5   8        2.36       16.20     22.11 o 
  -7   5   8      191.17       77.29     14.94 o 
  -6   5   8      923.11      829.48     51.64 o 
  -5   5   8    17097.21    18008.22    198.88 o 
  -4   5   8        9.84        3.73     14.45 o 
  -3   5   8       15.27       15.89      9.27 o 
  -2   5   8     7018.92     6784.53    186.92 o 
  -1   5   8     1722.91     2269.58     77.72 o 
   0   5   8     2041.11     2168.46     82.31 o 
   1   5   8      300.86      339.92     36.51 o 
   2   5   8     3220.30     3152.34     90.21 o 
   3   5   8     2259.78     2524.55     81.85 o 
   4   5   8      119.03      138.35     17.21 o 
   5   5   8     1663.28     1446.21     63.84 o 
   6   5   8     1742.27     1667.51     81.74 o 
   7   5   8     2101.34     2146.59     86.74 o 
   8   5   8       60.86       53.35     23.77 o 
   9   5   8     2008.39     1815.77    126.42 o 
  10   5   8       21.76       29.91     21.45 o 
  11   5   8        9.50       63.61     23.06 o 
  12   5   8      144.03      107.75     27.86 o 
  13   5   8     1437.25     1597.70    127.39 o 
  14   5   8      508.98      620.27    120.55 o 
  15   5   8       62.71       90.24     71.36 o 
  16   5   8        0.71       29.85     33.98 o 
  17   5   8      299.94      418.59     50.47 o 
 -23   6   8      444.46      418.11     76.08 o 
 -22   6   8     1917.39     1963.48    286.16 o 
 -21   6   8      161.78       68.14     84.96 o 
 -20   6   8      241.84      114.63     52.46 o 
 -19   6   8      679.39      911.98     93.22 o 
 -18   6   8      801.85      704.12     96.53 o 
 -17   6   8     3317.51     3561.38    184.23 o 
 -16   6   8      741.59      617.62     68.62 o 
 -15   6   8     2129.07     2448.13    102.20 o 
 -14   6   8     3141.88     3256.19    157.80 o 
 -13   6   8     1873.28     2136.58     85.30 o 
 -12   6   8     2203.57     2258.12     85.21 o 
 -11   6   8      773.02      836.45     52.72 o 
 -10   6   8      251.21      319.88     33.42 o 
  -9   6   8      720.54      711.85     63.75 o 
  -8   6   8      254.59      194.53     26.49 o 
  -7   6   8     2386.71     2454.48     88.80 o 
  -6   6   8     1578.39     1607.97     52.26 o 
  -5   6   8     3877.02     4159.04    107.38 o 
  -4   6   8       58.54       63.41     40.66 o 
  -3   6   8        4.97       29.81     27.04 o 
  -2   6   8       73.31      139.30     30.17 o 
  -1   6   8     1415.59     1718.13    105.09 o 
   0   6   8     5131.03     5111.60    134.45 o 
   1   6   8     1322.20     1104.00     81.03 o 
   2   6   8     2260.00     2510.23     83.79 o 
   3   6   8     1755.61     1684.76     80.26 o 
   4   6   8      116.71       91.11     15.27 o 
   5   6   8        0.00       40.71     17.57 o 
   6   6   8     1493.21     1400.49     80.57 o 
   7   6   8     1310.76     1631.09     75.95 o 
   8   6   8       44.43      126.76     26.21 o 
   9   6   8      448.98      560.87     65.34 o 
  10   6   8     1883.82     1838.09    130.10 o 
  11   6   8      396.48      386.82     52.62 o 
  12   6   8        3.99       20.85     24.46 o 
  13   6   8      247.52      126.84     31.68 o 
  14   6   8      950.36      948.93    100.93 o 
  15   6   8      254.99      261.30     43.59 o 
  16   6   8       25.28       13.21     32.51 o 
  17   6   8       48.45       78.27     39.27 o 
 -22   7   8      130.18      186.03     55.19 o 
 -21   7   8       76.92      151.82     48.86 o 
 -20   7   8       87.46       86.69     93.88 o 
 -19   7   8       38.83       48.47     45.43 o 
 -18   7   8      113.42       69.56     36.21 o 
 -17   7   8        5.69       67.00     23.49 o 
 -16   7   8      970.61      816.09    103.47 o 
 -15   7   8        7.86       14.06     15.57 o 
 -14   7   8       84.09       79.34     23.88 o 
 -13   7   8      754.66      744.47     78.80 o 
 -12   7   8      455.22      556.87     46.41 o 
 -11   7   8     1443.70     1611.20     95.13 o 
 -10   7   8     2820.66     3095.25     93.55 o 
  -9   7   8     1124.32      973.89     73.49 o 
  -8   7   8     1387.56     1132.01     54.33 o 
  -7   7   8      814.08      905.40     60.53 o 
  -6   7   8     2688.41     2550.65    105.41 o 
  -5   7   8     2983.02     2757.34    104.01 o 
  -4   7   8      244.37      276.99     32.80 o 
  -3   7   8       72.77      124.14     14.44 o 
  -2   7   8     4001.13     4253.06    121.37 o 
  -1   7   8      634.80      535.02     47.91 o 
   0   7   8     1191.39     1463.92     74.12 o 
   1   7   8      123.07       57.72     59.92 o 
   2   7   8       18.25       15.61     40.73 o 
   3   7   8     1543.64     1764.34     82.38 o 
   4   7   8      908.03      771.18     57.67 o 
   5   7   8      322.73      312.08     32.42 o 
   6   7   8      560.95      547.68     53.92 o 
   7   7   8    12214.92    12626.49    272.78 o 
   8   7   8        9.30      -11.95     11.95 o 
   9   7   8     2136.69     2189.95    137.69 o 
  10   7   8      716.02      673.91     77.44 o 
  11   7   8     3374.17     3599.29    163.07 o 
  12   7   8      575.72      778.69     89.72 o 
  13   7   8       68.74       89.30     41.65 o 
  14   7   8     1306.39     1186.58    144.86 o 
  15   7   8      124.37       55.61     30.70 o 
  16   7   8      155.53      156.97     34.35 o 
  17   7   8      219.47      225.62     87.78 o 
 -22   8   8      198.60      273.32    361.09 o 
 -21   8   8       14.04      -14.29     36.82 o 
 -20   8   8      512.95      512.23     60.45 o 
 -19   8   8      398.99      431.91    122.51 o 
 -18   8   8      337.72      264.42     87.30 o 
 -17   8   8      365.87      289.37     66.66 o 
 -16   8   8      923.97     1020.85    127.11 o 
 -15   8   8      502.05      471.32     44.22 o 
 -14   8   8      135.17      122.73     26.93 o 
 -13   8   8      360.66      370.62     35.34 o 
 -12   8   8     3888.58     3776.08    187.28 o 
 -11   8   8      438.53      472.55     81.24 o 
 -10   8   8      900.84     1003.74     67.95 o 
  -9   8   8      199.38      188.35     32.66 o 
  -8   8   8     8391.49     9193.46    185.98 o 
  -7   8   8     1001.07     1233.17     80.42 o 
  -6   8   8       75.40       52.93     32.15 o 
  -5   8   8       45.03       86.02     31.07 o 
  -4   8   8     1026.84     1045.15     72.98 o 
  -3   8   8      496.57      453.40     54.30 o 
  -2   8   8     3847.44     4500.26    122.13 o 
  -1   8   8     1013.80     1050.67     77.34 o 
   0   8   8      690.05      839.45     81.87 o 
   1   8   8       89.39       62.57     38.05 o 
   2   8   8     6806.03     6452.75    170.71 o 
   3   8   8      163.44       67.91     47.07 o 
   4   8   8      243.03      199.06     24.54 o 
   5   8   8      683.43      758.56     57.22 o 
   6   8   8       14.28        8.77     16.03 o 
   7   8   8      592.50      637.39     56.57 o 
   8   8   8      138.04      130.49     26.55 o 
   9   8   8      106.88       93.19     27.65 o 
  10   8   8     1098.74     1015.67     86.74 o 
  11   8   8     1142.00      963.76     98.71 o 
  12   8   8      927.69      941.30     95.53 o 
  13   8   8      111.07      121.02     29.97 o 
  14   8   8       26.71        2.91     32.86 o 
  15   8   8        0.77       -6.18     28.67 o 
  16   8   8        0.10       -9.94     31.39 o 
 -22   9   8       69.45       45.06     68.92 o 
 -21   9   8       39.98        2.19     85.60 o 
 -20   9   8     1244.87     1608.83    306.94 o 
 -19   9   8     2449.69     2952.15    257.72 o 
 -18   9   8        0.75      -25.13     55.85 o 
 -17   9   8       11.74       -8.02     18.48 o 
 -16   9   8        6.03       22.66     38.49 o 
 -15   9   8     1146.48     1351.11     82.09 o 
 -14   9   8       51.80       72.90     16.65 o 
 -13   9   8        7.89       26.74     48.59 o 
 -12   9   8      551.42      539.33     53.80 o 
 -11   9   8      511.88      332.69     57.52 o 
 -10   9   8      220.64      216.95     47.41 o 
  -9   9   8     5886.21     6696.65    167.58 o 
  -8   9   8      291.34      233.01     57.08 o 
  -7   9   8       45.05       15.93     14.20 o 
  -6   9   8     1211.51     1124.61    123.34 o 
  -5   9   8     5241.74     5309.55    114.59 o 
  -4   9   8     1191.80     1167.49     85.81 o 
  -3   9   8       24.49       42.43     16.40 o 
  -2   9   8     1450.32     1135.01     88.11 o 
  -1   9   8       11.36       32.76     14.76 o 
   0   9   8      139.46      157.84     59.23 o 
   1   9   8        1.07       13.98     59.21 o 
   2   9   8      266.14      464.19     49.83 o 
   3   9   8     3365.69     3558.43    128.59 o 
   4   9   8     1627.62     1504.94     71.31 o 
   5   9   8     1743.48     1662.13     90.91 o 
   6   9   8     2518.07     2495.09    100.84 o 
   7   9   8       76.21      108.07     22.91 o 
   8   9   8      369.27      448.72     52.68 o 
   9   9   8     1391.96     1334.78     99.45 o 
  10   9   8      168.82      252.34     41.98 o 
  11   9   8      111.32      102.45     30.20 o 
  12   9   8        1.75       21.42     25.94 o 
  13   9   8     3762.87     3799.71    180.89 o 
  14   9   8      163.50      118.61     40.15 o 
  15   9   8        9.86      -18.89     31.50 o 
  16   9   8      136.43       40.77     34.22 o 
 -21  10   8       41.71      140.49     58.69 o 
 -20  10   8      506.85      470.33    121.89 o 
 -19  10   8      630.72      647.18    112.89 o 
 -18  10   8     2882.62     3295.27    205.26 o 
 -17  10   8      766.90      846.85    104.50 o 
 -16  10   8      301.37      201.81     46.61 o 
 -15  10   8      182.97      199.89     40.84 o 
 -14  10   8     6063.70     6818.52    163.88 o 
 -13  10   8        1.49      -17.08     18.63 o 
 -12  10   8       13.46       -2.02     15.01 o 
 -11  10   8     1060.16      940.25     86.06 o 
 -10  10   8     7452.56     8267.10    198.64 o 
  -9  10   8     4545.51     5088.49    149.73 o 
  -8  10   8      183.11      117.84     39.77 o 
  -7  10   8     6164.61     6859.50    217.37 o 
  -6  10   8     2059.56     2206.49     97.13 o 
  -5  10   8      366.36      303.69     34.39 o 
  -4  10   8      189.54      207.30     26.17 o 
  -3  10   8        5.06       53.66     26.08 o 
  -2  10   8      163.27      220.76     35.47 o 
  -1  10   8     1969.20     2164.64     96.09 o 
   0  10   8     4633.28     4598.12    144.50 o 
   1  10   8      811.49      837.16     53.19 o 
   2  10   8     8275.35     8547.56    196.04 o 
   3  10   8       11.63       22.33     42.68 o 
   4  10   8    10820.88    11638.71    255.70 o 
   5  10   8      646.16      538.75     80.57 o 
   6  10   8      313.36      307.29     36.53 o 
   7  10   8     1819.92     1980.40    100.78 o 
   8  10   8     4705.63     4745.71    164.55 o 
   9  10   8      577.76      504.47     58.80 o 
  10  10   8      414.03      440.86     58.13 o 
  11  10   8       81.19      113.58     36.78 o 
  12  10   8       72.05      145.91     30.49 o 
  13  10   8        0.02       56.04     40.86 o 
  14  10   8      190.56      207.20     40.18 o 
  15  10   8      126.98      179.24     37.75 o 
 -20  11   8       48.58       71.36     71.04 o 
 -19  11   8       14.60      -19.72    104.54 o 
 -18  11   8     1431.92     1658.99    201.43 o 
 -17  11   8      245.51      232.75     34.98 o 
 -16  11   8      262.24      262.07     28.07 o 
 -15  11   8      331.24      276.77     62.23 o 
 -14  11   8      760.35      717.43     61.98 o 
 -13  11   8      973.55      945.99    106.04 o 
 -12  11   8      723.28      775.98     70.17 o 
 -11  11   8     1736.59     1981.22    127.06 o 
 -10  11   8      169.46      165.40     79.71 o 
  -9  11   8     1072.45     1224.24     89.56 o 
  -8  11   8      180.09      131.31     28.18 o 
  -7  11   8     8105.20     8123.01    219.43 o 
  -6  11   8       17.50       29.84     21.11 o 
  -5  11   8      613.15      539.30     63.07 o 
  -4  11   8     1361.96     1422.78     80.20 o 
  -3  11   8     2500.15     2463.78     96.78 o 
  -2  11   8      117.23       69.27     29.79 o 
  -1  11   8     1049.21      889.46     70.24 o 
   0  11   8      614.26      617.00     71.25 o 
   1  11   8     5035.66     5321.33    176.93 o 
   2  11   8       16.29       68.08     26.65 o 
   3  11   8      402.40      473.32     55.74 o 
   4  11   8      845.43      843.00    130.29 o 
   5  11   8      415.38      336.36     90.18 o 
   6  11   8      558.34      728.82     72.47 o 
   7  11   8      858.23      585.81     75.10 o 
   8  11   8      665.63      537.45     58.99 o 
   9  11   8       13.09        7.14     30.95 o 
  10  11   8      297.78      283.69     89.43 o 
  11  11   8     4606.83     5682.69    230.76 o 
  12  11   8      137.55      202.05     37.87 o 
  13  11   8      292.64      204.67     55.89 o 
  14  11   8      137.50      246.78     36.67 o 
  15  11   8      556.59      473.20     94.28 o 
 -20  12   8      726.38      753.13    120.53 o 
 -19  12   8       41.78       70.01    373.65 o 
 -18  12   8     1210.26     1062.75    172.09 o 
 -17  12   8      123.33       94.55     47.86 o 
 -16  12   8     2964.70     3498.67    141.82 o 
 -15  12   8      725.50      603.01     83.04 o 
 -14  12   8      669.13      504.86     63.65 o 
 -13  12   8       45.35       34.71     15.95 o 
 -12  12   8        2.67       50.12     96.72 o 
 -11  12   8     2479.45     3126.10    121.17 o 
 -10  12   8     1695.95     1768.68    106.88 o 
  -9  12   8     6144.31     6292.48    180.88 o 
  -8  12   8     7698.74     8248.15    208.00 o 
  -7  12   8        0.01       -6.23     61.10 o 
  -6  12   8     6241.95     6831.22    182.06 o 
  -5  12   8       82.70       41.25     42.99 o 
  -4  12   8     2315.70     2218.85    133.92 o 
  -3  12   8      938.03      976.80     96.76 o 
  -2  12   8     1779.54     1997.03    158.76 o 
  -1  12   8      382.09      419.71     52.59 o 
   0  12   8     1308.66     1354.95    117.04 o 
   1  12   8     1856.04     1912.10    119.43 o 
   2  12   8     2690.13     2477.67    166.98 o 
   3  12   8     4422.53     4356.43    166.14 o 
   4  12   8     7137.96     8174.05    263.48 o 
   5  12   8      543.01      680.51    120.56 o 
   6  12   8     5226.47     5540.65    183.23 o 
   7  12   8      261.81      204.75     59.59 o 
   8  12   8      745.36      628.74     59.59 o 
   9  12   8      112.51       62.26     28.60 o 
  10  12   8     2644.60     2737.12    152.62 o 
  11  12   8        0.02       46.80     24.27 o 
  12  12   8       61.78       46.81     25.20 o 
  13  12   8      173.94      148.06     34.04 o 
  14  12   8        0.79      -35.70     35.70 o 
 -19  13   8      668.14      549.23    156.53 o 
 -18  13   8     1062.15     1013.01     97.07 o 
 -17  13   8       19.70       47.86     53.33 o 
 -16  13   8       28.88       45.84     51.07 o 
 -15  13   8      521.35      488.69     52.16 o 
 -14  13   8      348.29      297.15     47.96 o 
 -13  13   8     2034.95     2054.29    127.21 o 
 -12  13   8       80.48      125.78     35.81 o 
 -11  13   8      724.47      808.65     56.96 o 
 -10  13   8     1545.77     1619.41    148.29 o 
  -9  13   8     5035.55     5080.46    155.10 o 
  -8  13   8      383.37      375.36    102.97 o 
  -7  13   8      552.95      391.41     95.35 o 
  -6  13   8      670.15      727.40     68.70 o 
  -5  13   8     2413.93     2720.06    140.18 o 
  -4  13   8     1730.59     1556.99    122.19 o 
  -3  13   8      580.61      527.20     76.53 o 
  -2  13   8        0.87       33.50     23.51 o 
  -1  13   8      156.26       81.45     63.39 o 
   0  13   8        0.72        7.82     25.09 o 
   1  13   8     1667.33     1637.93    114.42 o 
   2  13   8      771.38      865.79     95.67 o 
   3  13   8      702.70      835.91    120.88 o 
   4  13   8      110.78      118.09     55.86 o 
   5  13   8       59.39       84.96     65.86 o 
   6  13   8        2.97       -5.48     42.40 o 
   7  13   8       79.76      110.10     25.14 o 
   8  13   8      291.23      245.65     36.10 o 
   9  13   8        8.49       37.22     28.97 o 
  10  13   8      159.72      173.51     51.92 o 
  11  13   8     2331.25     2167.72    154.42 o 
  12  13   8      114.84      181.65     35.85 o 
  13  13   8      778.80      798.02    174.77 o 
 -18  14   8      257.98      191.48     48.13 o 
 -17  14   8       78.77       59.28     46.57 o 
 -16  14   8      514.99      383.05     76.66 o 
 -15  14   8       11.88       30.22     22.39 o 
 -14  14   8       27.41       71.21     25.13 o 
 -13  14   8      218.50      188.80     38.64 o 
 -12  14   8      138.28      138.76     28.13 o 
 -11  14   8        9.67       28.49     25.30 o 
 -10  14   8        1.21      -15.79     15.79 o 
  -9  14   8      877.87      794.78     69.23 o 
  -8  14   8    10281.43    11438.01    265.65 o 
  -7  14   8      360.18      411.42     49.27 o 
  -6  14   8     2922.20     3434.70    131.22 o 
  -5  14   8        4.58       30.35     52.36 o 
  -4  14   8      698.43      755.63     86.38 o 
  -3  14   8      371.72      432.32     93.88 o 
  -2  14   8       52.46       12.51     20.47 o 
  -1  14   8      865.62      756.67     89.59 o 
   0  14   8       27.54       19.20     19.58 o 
   1  14   8     1053.82      969.62     86.17 o 
   2  14   8     3235.67     3691.25    166.88 o 
   3  14   8     1043.79     1293.48    103.55 o 
   4  14   8     1043.52     1047.11     91.06 o 
   5  14   8       30.05       52.33     43.90 o 
   6  14   8      842.11      773.20     68.97 o 
   7  14   8       32.51       65.30     24.22 o 
   8  14   8     1354.32     1466.55    105.12 o 
   9  14   8        0.32      -16.03     29.01 o 
  10  14   8      317.04      213.56     40.58 o 
  11  14   8        0.83      -24.18     35.77 o 
  12  14   8     1495.21     1505.43    123.89 o 
 -17  15   8      147.73      142.65     41.32 o 
 -16  15   8       20.60       37.65     53.81 o 
 -15  15   8     3416.48     3907.28    153.17 o 
 -14  15   8        0.59       25.75     21.81 o 
 -13  15   8        0.92       72.72    285.20 o 
 -12  15   8       48.77       35.27     23.19 o 
 -11  15   8        1.77       21.67     18.34 o 
 -10  15   8        5.40       -9.61     24.09 o 
  -9  15   8      158.56      116.60     25.40 o 
  -8  15   8      759.67      817.95     76.92 o 
  -7  15   8        1.09       50.46     22.90 o 
  -6  15   8     1472.81     1434.95    124.55 o 
  -5  15   8      183.61      143.46     34.80 o 
  -4  15   8     3815.18     4446.12    313.63 o 
  -3  15   8      236.27      133.43     37.22 o 
  -2  15   8     1443.91     1510.78    160.04 o 
  -1  15   8      411.13      165.23     41.44 o 
   0  15   8     5092.10     5411.36    176.43 o 
   1  15   8      431.49      429.96     69.78 o 
   2  15   8       12.67       49.89     63.02 o 
   3  15   8     1431.74     1579.38    114.23 o 
   4  15   8      954.26      848.23     77.86 o 
   5  15   8      519.68      488.75     66.08 o 
   6  15   8      115.39      176.90    126.91 o 
   7  15   8       14.89       74.91     26.69 o 
   8  15   8     1093.68     1335.77     89.15 o 
   9  15   8       42.25       76.85     43.26 o 
  10  15   8        8.78       52.65     31.35 o 
  11  15   8       61.46       44.28     30.47 o 
 -16  16   8       76.05       61.15     38.86 o 
 -15  16   8        1.50      -10.04     26.72 o 
 -14  16   8      382.33      334.93     85.35 o 
 -13  16   8      222.71      313.10     36.74 o 
 -12  16   8        2.62       -8.58     34.85 o 
 -11  16   8      541.50      528.02     62.21 o 
 -10  16   8     1416.66     1442.60     98.75 o 
  -9  16   8      105.75      101.20     24.65 o 
  -8  16   8      261.43      258.53     35.57 o 
  -7  16   8      718.10      647.28     62.42 o 
  -6  16   8      923.02      735.80     83.40 o 
  -5  16   8      110.04       41.76     37.47 o 
  -4  16   8       24.18       21.83     32.06 o 
  -3  16   8      724.04      714.40     80.54 o 
  -2  16   8      290.67      248.83     42.05 o 
  -1  16   8      183.79      140.80     34.35 o 
   0  16   8      745.56      921.00     94.81 o 
   1  16   8      806.59      695.48     69.10 o 
   2  16   8       61.39      111.74     31.56 o 
   3  16   8      127.13      178.32     74.37 o 
   4  16   8     1729.28     1736.36    120.54 o 
   5  16   8        4.10       99.99    195.16 o 
   6  16   8      555.13      588.51     59.76 o 
   7  16   8        1.33       -1.85     34.44 o 
   8  16   8     1000.79     1131.51     87.75 o 
   9  16   8        0.05       28.75     27.54 o 
  10  16   8      709.82     1022.30     92.58 o 
 -15  17   8      216.16       87.18     75.01 o 
 -14  17   8       13.57       30.85     29.12 o 
 -13  17   8       26.64       25.19     29.69 o 
 -12  17   8      326.96      344.12     53.68 o 
 -11  17   8       66.70       62.67     25.44 o 
 -10  17   8      222.29      213.70     29.73 o 
  -9  17   8      435.76      390.76     58.90 o 
  -8  17   8      502.22      455.90     74.00 o 
  -7  17   8      610.69      604.35     61.39 o 
  -6  17   8     1547.07     1669.66    137.81 o 
  -5  17   8      183.41      184.74     34.46 o 
  -4  17   8       84.17       -7.07     24.76 o 
  -3  17   8       79.07       74.85     25.78 o 
  -2  17   8      694.41      731.82     83.52 o 
  -1  17   8      954.20      685.64     82.11 o 
   0  17   8        0.58      -10.99     24.89 o 
   1  17   8       40.32       67.58     29.39 o 
   2  17   8       77.66       46.11     30.80 o 
   3  17   8      370.94      218.85     39.42 o 
   4  17   8       27.09      114.54    234.13 o 
   5  17   8       83.61       98.58    248.82 o 
   6  17   8      274.67      321.26     42.70 o 
   7  17   8        0.16       -6.96     26.80 o 
   8  17   8      162.83      174.96     43.13 o 
   9  17   8     1151.30     1130.15    128.73 o 
 -13  18   8      177.85      203.16     49.46 o 
 -12  18   8      120.41      110.01     30.06 o 
 -11  18   8       14.83       13.77     26.87 o 
 -10  18   8      331.91      427.63     38.27 o 
  -9  18   8      187.07      164.93     37.30 o 
  -8  18   8        5.62       21.36     27.66 o 
  -7  18   8      451.15      378.74     53.14 o 
  -6  18   8      569.55      647.59     99.99 o 
  -5  18   8      342.49      337.64     62.19 o 
  -4  18   8      446.46      335.67     62.33 o 
  -3  18   8        0.50       74.56     52.18 o 
  -2  18   8        4.73      -16.77     25.40 o 
  -1  18   8       32.09       11.11     29.11 o 
   0  18   8        0.11       30.76     26.71 o 
   1  18   8       64.86       61.12     28.26 o 
   2  18   8      429.63      346.90     52.82 o 
   3  18   8       89.36      121.22     32.54 o 
   4  18   8     1166.18     1084.45    199.88 o 
   5  18   8       96.33       97.24     33.61 o 
   6  18   8      379.13      321.44     45.50 o 
   7  18   8       64.42       42.60     39.22 o 
 -11  19   8      932.91      887.18     86.15 o 
 -10  19   8       66.05       25.88     31.11 o 
  -9  19   8      171.23      130.32     46.54 o 
  -8  19   8       17.18       30.74     30.55 o 
  -7  19   8      290.27      255.08     77.78 o 
  -6  19   8        6.18        5.80     30.13 o 
  -5  19   8       36.60      150.46     33.78 o 
  -4  19   8       33.81       50.83     53.57 o 
  -3  19   8       51.77       86.11     34.18 o 
  -2  19   8       24.65        2.08     27.71 o 
  -1  19   8     1716.45     2026.66    160.36 o 
   0  19   8       50.03      175.77     42.21 o 
   1  19   8      255.58      178.86     38.19 o 
   2  19   8        0.06      -29.83     29.83 o 
   3  19   8      784.99      633.91    102.37 o 
   4  19   8       30.47       35.67     32.66 o 
   5  19   8       91.00       93.83     36.32 o 
  -8  20   8     1378.71     1727.84    125.54 o 
  -7  20   8        2.93      -37.23     38.20 o 
  -6  20   8     1839.88     2306.34    167.84 o 
  -5  20   8        5.11       -7.97     31.13 o 
  -4  20   8      121.17      181.08     35.23 o 
  -3  20   8      163.07       62.26     41.66 o 
  -2  20   8      355.21      385.64     45.82 o 
  -1  20   8        2.77      -35.61     35.61 o 
   0  20   8        3.55       25.43     34.79 o 
   1  20   8      114.57       69.72     38.03 o 
   2  20   8       59.05       68.85     34.20 o 
 -23   1   9        9.96       44.64     33.32 o 
 -22   1   9      383.35      414.70     70.22 o 
 -21   1   9      113.23       18.42     35.27 o 
 -20   1   9        5.66       38.14     37.03 o 
 -19   1   9        5.66       72.68     28.24 o 
 -18   1   9      554.73      437.64     65.89 o 
 -17   1   9      219.88      258.69     47.34 o 
 -16   1   9      326.74      407.13    112.60 o 
 -15   1   9       60.71       97.39     34.74 o 
 -14   1   9     9539.57    10530.32    171.34 o 
 -13   1   9      919.48     1132.84     83.35 o 
 -12   1   9       12.48       48.25     39.68 o 
 -11   1   9     1007.31      780.75     74.01 o 
 -10   1   9      838.70      797.88     84.78 o 
  -9   1   9      244.05      263.46     69.85 o 
  -8   1   9     3545.45     3570.68    149.42 o 
  -7   1   9     2844.92     2554.61    124.28 o 
  -6   1   9     3153.49     3222.84    139.40 o 
  -5   1   9      534.19      465.37     39.57 o 
  -4   1   9     4764.61     4030.92    109.30 o 
  -3   1   9     1769.23     1896.35     95.58 o 
  -2   1   9     2921.34     2925.53     79.65 o 
  -1   1   9     1348.54     1193.64     59.22 o 
   0   1   9     6706.29     7725.24    148.62 o 
   1   1   9      821.34      730.97     49.82 o 
   2   1   9     1808.57     1951.42    108.77 o 
   3   1   9       12.14       51.85     10.94 o 
   4   1   9       90.69      142.64     22.52 o 
   5   1   9       83.26       41.43      9.88 o 
   6   1   9      243.47      166.59     26.62 o 
   7   1   9        8.87       16.53     17.64 o 
   8   1   9     2188.95     2114.95     81.93 o 
   9   1   9     1540.54     1728.77    100.75 o 
  10   1   9     4549.83     4937.96    160.46 o 
  11   1   9        3.69       35.96     23.60 o 
  12   1   9      257.67      230.91     30.89 o 
  13   1   9       78.77       76.40     29.90 o 
  14   1   9      471.87      303.22     51.84 o 
  15   1   9        2.70       29.42     29.57 o 
  16   1   9      807.86      691.44     71.92 o 
  17   1   9      187.56      162.71     52.71 o 
 -23   2   9       50.66      -17.56     32.93 o 
 -22   2   9        0.00       35.34     30.03 o 
 -21   2   9      162.71      148.12     38.95 o 
 -20   2   9       63.91       82.19     38.30 o 
 -19   2   9     2448.08     2655.71    152.85 o 
 -18   2   9        2.55       35.84     26.74 o 
 -17   2   9        2.06       44.96    112.62 o 
 -16   2   9     1410.37     1376.52    122.79 o 
 -15   2   9     5202.58     4702.50    215.48 o 
 -14   2   9      750.74      711.15    119.75 o 
 -13   2   9     1760.54     1511.01     62.96 o 
 -12   2   9     1965.18     2155.48     91.74 o 
 -11   2   9        0.20      125.23     75.23 o 
 -10   2   9      502.36      585.75     65.32 o 
  -9   2   9      261.95      293.13     31.05 o 
  -8   2   9     1119.45     1000.85     71.60 o 
  -7   2   9     1091.59      998.34     60.29 o 
  -6   2   9      346.44      322.52     36.23 o 
  -5   2   9    11810.12    11494.22    204.41 o 
  -4   2   9    13344.06    13106.87    187.71 o 
  -3   2   9        1.02      125.74     23.85 o 
  -2   2   9      266.90      323.44     30.00 o 
  -1   2   9       42.75       69.70     19.87 o 
   0   2   9      207.76      271.22     37.69 o 
   1   2   9      331.96      290.86     44.05 o 
   2   2   9     5213.75     5748.84    136.42 o 
   3   2   9     7741.76     7457.93    131.75 o 
   4   2   9     7001.47     6847.91    127.96 o 
   5   2   9      905.15      925.27     51.45 o 
   6   2   9       79.74       61.89     12.06 o 
   7   2   9     1051.56     1049.05     52.06 o 
   8   2   9      457.86      567.57     39.61 o 
   9   2   9     1629.05     1707.70     99.10 o 
  10   2   9     2771.41     3134.59    131.17 o 
  11   2   9      615.82      486.54     57.68 o 
  12   2   9       83.41      111.07     24.93 o 
  13   2   9      451.91      432.34     66.12 o 
  14   2   9      192.55      136.04     31.74 o 
  15   2   9     1998.74     2326.72    158.53 o 
  16   2   9      481.20      479.10     77.19 o 
  17   2   9     2009.70     2216.47    173.25 o 
 -23   3   9       11.34       21.50     36.46 o 
 -22   3   9       62.28       89.86     38.23 o 
 -21   3   9       19.94       13.73     30.60 o 
 -20   3   9       45.43       11.81     24.40 o 
 -19   3   9      132.99      146.56     39.73 o 
 -18   3   9      403.39      326.70     45.57 o 
 -17   3   9      498.63      439.36     51.20 o 
 -16   3   9     1606.16     1601.41    119.85 o 
 -15   3   9     1283.08     1130.73    114.37 o 
 -14   3   9        0.26       -2.03     31.29 o 
 -13   3   9       49.80       73.98     29.01 o 
 -12   3   9     2013.71     1899.20     89.98 o 
 -11   3   9      276.24      276.63     36.39 o 
 -10   3   9     7021.35     6826.32    131.48 o 
  -9   3   9      684.51      645.98     45.64 o 
  -8   3   9        1.08       -4.83      9.25 o 
  -7   3   9       51.86       70.27     21.99 o 
  -6   3   9       17.84       90.42     18.67 o 
  -5   3   9     7299.43     7045.41    138.67 o 
  -4   3   9     2004.06     3098.16     83.23 o 
  -3   3   9     9874.64     9721.86    156.35 o 
  -2   3   9     9590.30     9855.73    195.21 o 
  -1   3   9     1314.14     1394.97     92.97 o 
   0   3   9      182.37      203.57     33.66 o 
   1   3   9     3309.50     3368.75    119.88 o 
   2   3   9      660.17      665.91     63.57 o 
   3   3   9      981.56      858.18     83.03 o 
   4   3   9     3448.10     3430.80     86.79 o 
   5   3   9      293.75      308.47     32.55 o 
   6   3   9      310.69      216.14     26.93 o 
   7   3   9       38.02       75.44     16.51 o 
   8   3   9      630.27      668.53     44.89 o 
   9   3   9      408.51      428.47     48.43 o 
  10   3   9     5971.29     6310.59    182.73 o 
  11   3   9      568.72      409.13     82.88 o 
  12   3   9     1423.03     1431.16    114.79 o 
  13   3   9      106.62        0.01     24.33 o 
  14   3   9       36.09       49.19     27.58 o 
  15   3   9      140.82      212.79     37.58 o 
  16   3   9      447.46      420.58     59.79 o 
  17   3   9      548.14      469.91    124.69 o 
 -23   4   9      751.26      640.65     80.25 o 
 -22   4   9        9.15       -5.65     38.04 o 
 -21   4   9      504.37      465.85     85.22 o 
 -20   4   9        7.97       -7.34     48.45 o 
 -19   4   9        0.28       15.04     33.64 o 
 -18   4   9      336.01      336.99     62.57 o 
 -17   4   9      491.31      514.93     72.03 o 
 -16   4   9     1156.91     1390.28    110.84 o 
 -15   4   9      691.67      550.28    101.08 o 
 -14   4   9      224.08      177.29     62.87 o 
 -13   4   9     4481.38     4276.28     91.44 o 
 -12   4   9     1332.39     1403.70     62.20 o 
 -11   4   9      233.91      149.01     27.46 o 
 -10   4   9     2716.31     2756.28    119.58 o 
  -9   4   9     6551.52     6562.96    137.52 o 
  -8   4   9        4.48       19.36     33.36 o 
  -7   4   9     3372.97     3269.78    102.73 o 
  -6   4   9      237.59      144.03     33.34 o 
  -5   4   9      944.94     1104.50     80.65 o 
  -4   4   9     2464.99     2456.28    106.14 o 
  -3   4   9       68.00       89.26     20.68 o 
  -2   4   9     4899.87     4466.26    129.55 o 
  -1   4   9     2020.97     2051.78     98.56 o 
   0   4   9     3084.81     3093.41    120.40 o 
   1   4   9     6670.61     5984.39    151.62 o 
   2   4   9       53.72      111.45     24.87 o 
   3   4   9      104.61       91.50     16.88 o 
   4   4   9       37.62       38.68     11.14 o 
   5   4   9    15930.83    17078.12    218.78 o 
   6   4   9      517.23      576.50     40.84 o 
   7   4   9       60.77      121.50     16.95 o 
   8   4   9     3649.99     3968.33    102.03 o 
   9   4   9      637.34      670.38     62.03 o 
  10   4   9     4254.42     4872.60    168.70 o 
  11   4   9        0.38       27.68     43.55 o 
  12   4   9      913.74     1086.07    110.84 o 
  13   4   9      120.22      120.25     33.14 o 
  14   4   9      330.78      361.95     58.92 o 
  15   4   9     4627.89     5155.40    199.68 o 
  16   4   9       41.13       25.67     43.04 o 
 -23   5   9        2.67        9.47     43.34 o 
 -22   5   9      444.93      429.92     98.33 o 
 -21   5   9       17.12      -39.06     54.16 o 
 -20   5   9       18.24       14.59     22.50 o 
 -19   5   9       49.41       35.95     22.31 o 
 -18   5   9       33.61       90.60     32.79 o 
 -17   5   9     1853.00     2010.07     98.23 o 
 -16   5   9     2984.15     3539.14    124.66 o 
 -15   5   9      106.17      108.47     23.08 o 
 -14   5   9     1555.74     1586.10     80.76 o 
 -13   5   9        6.62       -5.73     10.92 o 
 -12   5   9     2836.64     3133.49     89.10 o 
 -11   5   9      356.34      353.90     30.46 o 
 -10   5   9       11.86       21.33     41.66 o 
  -9   5   9      482.71      507.92     56.18 o 
  -8   5   9      200.54      239.47     22.34 o 
  -7   5   9      159.06      129.77    106.73 o 
  -6   5   9    13906.92    14171.16    282.68 o 
  -5   5   9      454.56      627.70    135.32 o 
  -4   5   9      242.23      196.38     19.13 o 
  -3   5   9     1031.66     1084.48     86.97 o 
  -2   5   9    11781.16    12004.00    207.47 o 
  -1   5   9       65.15      113.94     21.65 o 
   0   5   9      420.58      445.24     45.95 o 
   1   5   9     2601.83     2798.40    110.71 o 
   2   5   9     2052.09     1993.73     95.68 o 
   3   5   9      126.96      129.57     23.26 o 
   4   5   9      719.20      705.76     62.32 o 
   5   5   9     1103.65     1249.35     75.66 o 
   6   5   9     3252.55     3210.34     96.26 o 
   7   5   9     1074.25      871.79     46.74 o 
   8   5   9      741.89      627.11     56.58 o 
   9   5   9      176.56      135.57     23.71 o 
  10   5   9     1007.75     1153.20     95.56 o 
  11   5   9      122.05      117.52     23.04 o 
  12   5   9     1389.45     1626.24    148.49 o 
  13   5   9       20.96        6.99     23.25 o 
  14   5   9        3.70      107.11     34.54 o 
  15   5   9       51.18       57.99     35.47 o 
  16   5   9     4166.83     4138.04    232.31 o 
 -23   6   9      381.09      296.59    171.39 o 
 -22   6   9      379.56      347.48     55.70 o 
 -21   6   9      217.10      154.72     49.94 o 
 -20   6   9      199.76      148.07     43.41 o 
 -19   6   9       60.32       66.16     62.98 o 
 -18   6   9      224.66      224.90     68.96 o 
 -17   6   9      152.88      122.88     25.91 o 
 -16   6   9     1808.94     1906.92     79.77 o 
 -15   6   9      640.88      608.32     62.37 o 
 -14   6   9      132.06      144.82     76.12 o 
 -13   6   9      278.50      269.76     41.08 o 
 -12   6   9      247.24      268.39     31.23 o 
 -11   6   9     8030.81     8374.86    205.93 o 
 -10   6   9        0.25        7.09     12.53 o 
  -9   6   9      104.81       63.04     67.89 o 
  -8   6   9       12.01       22.77     28.18 o 
  -7   6   9     2025.12     2132.53     96.97 o 
  -6   6   9     1281.10     1332.47     46.83 o 
  -5   6   9     1710.47     1572.91     53.20 o 
  -4   6   9        5.82       12.05     74.59 o 
  -3   6   9     6575.88     6100.93    208.49 o 
  -2   6   9      146.41      168.35     83.57 o 
  -1   6   9        5.25       30.14     41.78 o 
   0   6   9     1282.16     1368.00     84.82 o 
   1   6   9      553.29      595.81     55.32 o 
   2   6   9      201.97      174.92     26.68 o 
   3   6   9     2073.00     1988.94     86.01 o 
   4   6   9      145.97      105.32     21.14 o 
   5   6   9     1844.76     1720.05     67.57 o 
   6   6   9      230.05      203.18     29.43 o 
   7   6   9     5170.20     5509.56    131.10 o 
   8   6   9      249.86      181.82     28.74 o 
   9   6   9     1942.79     1927.33    110.38 o 
  10   6   9      228.16      180.19     37.04 o 
  11   6   9     1199.12     1359.28    107.59 o 
  12   6   9      707.27      752.22     80.53 o 
  13   6   9      653.53      708.57     93.12 o 
  14   6   9        0.23       -5.11     34.65 o 
  15   6   9      469.45      383.68     54.66 o 
  16   6   9      360.87      233.80     51.82 o 
 -22   7   9     1213.91     1188.74    105.09 o 
 -21   7   9       36.42       64.47     31.62 o 
 -20   7   9      170.72      193.97     61.22 o 
 -19   7   9      386.84      288.37     75.63 o 
 -18   7   9     3963.57     4927.28    198.83 o 
 -17   7   9      820.07      906.46     94.72 o 
 -16   7   9      399.58      215.97     36.00 o 
 -15   7   9     1986.82     2171.90    103.37 o 
 -14   7   9     2434.98     2595.62     94.18 o 
 -13   7   9     1178.80     1299.39     68.17 o 
 -12   7   9      221.50      221.18     31.93 o 
 -11   7   9     1262.39     1380.48     75.57 o 
 -10   7   9      231.80      173.62     32.78 o 
  -9   7   9      178.35      122.31     22.23 o 
  -8   7   9     1729.91     1822.27     86.56 o 
  -7   7   9       31.75       71.82    153.86 o 
  -6   7   9      422.54      338.31    143.95 o 
  -5   7   9      414.23      306.39     27.33 o 
  -4   7   9     5079.64     4616.69    160.44 o 
  -3   7   9      457.28      434.47     46.00 o 
  -2   7   9      702.37      613.34     54.46 o 
  -1   7   9       11.17      -13.17     95.82 o 
   0   7   9     7880.64     7743.88    218.36 o 
   1   7   9      354.65      405.47     48.23 o 
   2   7   9     2993.96     3193.05    113.18 o 
   3   7   9     7149.42     7801.29    161.11 o 
   4   7   9    11565.98    11764.35    203.55 o 
   5   7   9     2531.19     2419.15    112.20 o 
   6   7   9      557.83      622.15     66.88 o 
   7   7   9       40.01       82.47     32.41 o 
   8   7   9       93.44       96.50     32.35 o 
   9   7   9      494.48      400.13     69.63 o 
  10   7   9       38.76       12.39     24.66 o 
  11   7   9     1024.21     1099.54    115.40 o 
  12   7   9       56.01       58.12     30.63 o 
  13   7   9       13.46        8.76     32.67 o 
  14   7   9     4966.07     5341.79    224.90 o 
  15   7   9        1.33       15.28     50.41 o 
  16   7   9      533.54      586.06    113.55 o 
 -22   8   9       29.54      -11.85     95.38 o 
 -21   8   9        0.12       14.78     33.21 o 
 -20   8   9        1.89      367.69    405.46 o 
 -19   8   9      109.95       12.15     37.45 o 
 -18   8   9      486.30      501.75    119.04 o 
 -17   8   9       38.29       12.24     35.80 o 
 -16   8   9      996.80      928.84     71.17 o 
 -15   8   9      351.42      203.62     34.28 o 
 -14   8   9      142.96      108.96     64.71 o 
 -13   8   9     1894.64     1966.88     91.79 o 
 -12   8   9      543.37      623.12     45.98 o 
 -11   8   9      602.89      575.47     51.88 o 
 -10   8   9     2027.62     2172.14     94.13 o 
  -9   8   9      202.74      239.44     38.35 o 
  -8   8   9      446.39      511.96     49.80 o 
  -7   8   9      806.77      801.66     44.69 o 
  -6   8   9     2351.39     2388.78     95.18 o 
  -5   8   9     3223.32     3261.42    109.91 o 
  -4   8   9      398.54      338.69     28.52 o 
  -3   8   9       72.04      141.38     22.96 o 
  -2   8   9     2855.38     2977.13    105.44 o 
  -1   8   9     3196.92     2871.79     98.21 o 
   0   8   9     1398.27     1474.73     86.35 o 
   1   8   9      471.44      411.21     47.85 o 
   2   8   9        2.10       35.77     26.52 o 
   3   8   9      414.69      350.27     44.34 o 
   4   8   9      989.34     1067.38     79.52 o 
   5   8   9       71.27       45.12     23.81 o 
   6   8   9       27.94       15.43     17.61 o 
   7   8   9     5458.44     5808.20    175.40 o 
   8   8   9      141.89      153.22     31.07 o 
   9   8   9     2058.55     2371.89    173.30 o 
  10   8   9        0.18       45.93     25.54 o 
  11   8   9       54.70      102.32     40.22 o 
  12   8   9      565.92      818.60    100.66 o 
  13   8   9     3788.89     4067.51    205.62 o 
  14   8   9        5.31       -8.18     31.09 o 
  15   8   9        8.22       20.13     32.57 o 
 -21   9   9       49.12       58.65    101.07 o 
 -20   9   9      548.38      441.28    129.08 o 
 -19   9   9       11.74       30.64     63.19 o 
 -18   9   9      260.45      163.82     78.80 o 
 -17   9   9        9.54      -26.97     26.97 o 
 -16   9   9      412.00      435.00     39.78 o 
 -15   9   9       27.53       18.63     41.90 o 
 -14   9   9        0.02      -28.07     44.54 o 
 -13   9   9      764.63      718.71     63.31 o 
 -12   9   9     4689.17     4881.44    147.76 o 
 -11   9   9     3881.67     3797.21    185.90 o 
 -10   9   9       44.68       37.01     70.73 o 
  -9   9   9      929.51      940.88     83.13 o 
  -8   9   9      146.66      104.87     19.78 o 
  -7   9   9      204.58      150.41     32.62 o 
  -6   9   9     1944.22     1674.51     67.48 o 
  -5   9   9      146.57      186.61     24.90 o 
  -4   9   9      385.17      262.78     42.06 o 
  -3   9   9     2938.22     2932.01    107.20 o 
  -2   9   9     6818.31     7228.95    176.14 o 
  -1   9   9     1403.73     1588.16     84.42 o 
   0   9   9      649.06      562.99     59.30 o 
   1   9   9      784.36      755.78     70.04 o 
   2   9   9     1157.44     1327.44     94.94 o 
   3   9   9      536.75      501.91     65.89 o 
   4   9   9     4091.45     4593.12    163.11 o 
   5   9   9      299.24      287.95     42.04 o 
   6   9   9      205.64      131.51     28.74 o 
   7   9   9      562.61      716.56     69.83 o 
   8   9   9        2.09      -19.96     19.96 o 
   9   9   9      330.97      367.69     57.08 o 
  10   9   9      585.19      542.12     75.52 o 
  11   9   9       72.76       41.32     27.98 o 
  12   9   9        0.30      -28.71     28.71 o 
  13   9   9       39.10       20.64     30.68 o 
  14   9   9      990.89     1141.22    110.44 o 
  15   9   9       18.05       57.63     46.36 o 
 -21  10   9      563.47      285.14    142.76 o 
 -20  10   9      389.06      253.42     86.83 o 
 -19  10   9      360.12      385.88     87.39 o 
 -18  10   9       68.23       53.34     77.66 o 
 -17  10   9      464.36      469.80     47.81 o 
 -16  10   9     1665.57     2038.16    125.26 o 
 -15  10   9     2494.90     2531.25    150.07 o 
 -14  10   9      392.27      342.75     65.18 o 
 -13  10   9     2965.60     2868.36    188.89 o 
 -12  10   9     1472.83     1585.16    167.55 o 
 -11  10   9     1204.75     1315.31    129.44 o 
 -10  10   9        0.23       40.36     77.89 o 
  -9  10   9      217.99      191.47     92.98 o 
  -8  10   9      797.51      846.92    112.82 o 
  -7  10   9        9.02       -4.41     31.86 o 
  -6  10   9      853.29      699.26     58.87 o 
  -5  10   9      130.47      182.16     28.04 o 
  -4  10   9     2200.15     2358.55    152.34 o 
  -3  10   9     2404.63     2339.00    164.23 o 
  -2  10   9      411.01      406.02     86.78 o 
  -1  10   9      728.43      710.71    112.31 o 
   0  10   9     2364.26     2632.88    141.56 o 
   1  10   9        4.23       39.52     43.20 o 
   2  10   9      960.79      994.72    127.41 o 
   3  10   9      368.36      370.82     63.34 o 
   4  10   9      430.82      434.20     54.25 o 
   5  10   9      601.63      691.50     71.54 o 
   6  10   9      571.79      733.61     65.47 o 
   7  10   9      469.56      388.12     55.73 o 
   8  10   9       10.51       47.14     22.75 o 
   9  10   9       54.24      112.91     26.37 o 
  10  10   9     1063.32     1237.58    124.04 o 
  11  10   9     1192.93     1140.13    110.53 o 
  12  10   9      106.18      161.24     50.94 o 
  13  10   9        0.40      -38.76     38.76 o 
  14  10   9        0.72      -18.62     32.75 o 
 -20  11   9        1.78       -3.02     29.24 o 
 -19  11   9      560.08      551.62    121.80 o 
 -18  11   9       32.79       30.18     28.75 o 
 -17  11   9        6.59        0.83     44.24 o 
 -16  11   9       10.28        4.80     33.14 o 
 -15  11   9     1318.24     1387.60     81.74 o 
 -14  11   9      299.71      382.94     43.27 o 
 -13  11   9        1.87       11.89     20.55 o 
 -12  11   9      159.00      148.71     65.01 o 
 -11  11   9       43.39       43.50     38.42 o 
 -10  11   9      186.02      101.62     86.51 o 
  -9  11   9       39.43       -8.06     87.47 o 
  -8  11   9     1074.71     1117.95     81.85 o 
  -7  11   9       27.61       83.40     18.79 o 
  -6  11   9     2412.94     2895.18    120.21 o 
  -5  11   9      686.34      553.17     58.48 o 
  -4  11   9      316.58      329.09     44.92 o 
  -3  11   9      425.37      282.63     54.35 o 
  -2  11   9     1676.78     1921.06    131.26 o 
  -1  11   9     2405.75     2751.38    120.70 o 
   0  11   9      124.59       74.08     22.67 o 
   1  11   9     2868.39     3247.33    196.56 o 
   2  11   9       98.49       94.66     77.92 o 
   3  11   9        1.04       16.33     53.69 o 
   4  11   9       15.77       13.36     49.14 o 
   5  11   9     1314.21     1324.24    101.82 o 
   6  11   9      883.07      946.28     86.91 o 
   7  11   9      112.92      145.53     25.10 o 
   8  11   9      160.17      264.59     50.14 o 
   9  11   9      598.69      638.93     73.09 o 
  10  11   9      454.12      384.70     48.71 o 
  11  11   9      210.87      161.39     41.02 o 
  12  11   9       89.12        3.55     28.59 o 
  13  11   9       40.82       60.57     31.18 o 
  14  11   9       15.00      -51.92     51.92 o 
 -19  12   9       43.64      -11.46     76.66 o 
 -18  12   9      110.60       80.00     88.44 o 
 -17  12   9      747.93      659.00    128.30 o 
 -16  12   9        0.42      -12.09     68.28 o 
 -15  12   9      742.16      738.74     67.51 o 
 -14  12   9      355.53      328.29     43.23 o 
 -13  12   9        0.16       -3.38     17.18 o 
 -12  12   9       74.86       53.51     35.25 o 
 -11  12   9      356.75      367.79     51.24 o 
 -10  12   9     1048.75     1111.27    129.93 o 
  -9  12   9     1549.25     1566.21    124.20 o 
  -8  12   9     1821.43     2119.05    106.79 o 
  -7  12   9      527.49      604.26     59.82 o 
  -6  12   9        0.47      -10.17     43.90 o 
  -5  12   9     3893.35     4191.44    165.21 o 
  -4  12   9       15.85       20.40     41.76 o 
  -3  12   9       57.14       18.53     34.44 o 
  -2  12   9       54.72      145.20    171.26 o 
  -1  12   9        6.65        1.23     36.19 o 
   0  12   9       50.93       18.24     31.45 o 
   1  12   9      677.56      588.53     69.62 o 
   2  12   9      122.64      127.26     60.70 o 
   3  12   9     1072.19     1062.70     96.16 o 
   4  12   9      788.00      687.43    106.19 o 
   5  12   9      160.38      142.21    100.76 o 
   6  12   9       19.22       37.19     23.82 o 
   7  12   9        1.44      -20.68     20.68 o 
   8  12   9      683.21      632.96     91.29 o 
   9  12   9      933.69     1051.18     93.38 o 
  10  12   9      114.95       98.15     66.48 o 
  11  12   9        0.56       -3.69     25.70 o 
  12  12   9        3.47      -29.58     31.35 o 
  13  12   9        1.22       -2.23     34.50 o 
 -19  13   9      495.09      582.06     80.37 o 
 -18  13   9      206.51      102.80     64.92 o 
 -17  13   9      210.27      233.91     55.63 o 
 -16  13   9     1239.24     1584.81    173.87 o 
 -15  13   9       71.43       64.67     41.77 o 
 -14  13   9      435.69      635.20     77.28 o 
 -13  13   9      175.17      183.97     44.86 o 
 -12  13   9      223.74      173.63     36.02 o 
 -11  13   9        0.51       40.18     29.13 o 
 -10  13   9     1180.39     1107.89    134.69 o 
  -9  13   9        9.74       -0.04     55.10 o 
  -8  13   9      186.24      136.44     41.97 o 
  -7  13   9        2.66        9.17     22.50 o 
  -6  13   9      911.12      860.82    112.98 o 
  -5  13   9      894.88      923.40    629.81 o 
  -4  13   9       97.26       48.64     29.93 o 
  -3  13   9       15.29       32.24     33.71 o 
  -2  13   9     1259.18     1231.12    124.43 o 
  -1  13   9      163.47      118.84     32.76 o 
   0  13   9      249.65      255.90    134.02 o 
   1  13   9     1258.25     1383.74    112.66 o 
   2  13   9     1342.79     1311.07    141.99 o 
   3  13   9     1045.75      994.75     94.84 o 
   4  13   9      272.90      176.42     48.29 o 
   5  13   9     2234.84     2440.67    258.71 o 
   6  13   9       24.83       45.86     32.27 o 
   7  13   9       97.55       67.33     37.92 o 
   8  13   9      113.73       86.97     29.99 o 
   9  13   9      581.20      423.40     95.01 o 
  10  13   9       60.08       77.57     27.39 o 
  11  13   9      208.06      182.83     46.18 o 
  12  13   9       18.16       29.81     40.98 o 
 -18  14   9      588.94      528.91    104.16 o 
 -17  14   9      433.17      314.18    107.92 o 
 -16  14   9      116.89       65.51     69.21 o 
 -15  14   9      141.19      138.69     54.36 o 
 -14  14   9       89.35       71.25     23.34 o 
 -13  14   9       35.33       62.11     26.24 o 
 -12  14   9      773.88      754.67     78.32 o 
 -11  14   9      906.07      932.57     87.91 o 
 -10  14   9      230.31      144.59     44.11 o 
  -9  14   9       22.73       18.14     25.62 o 
  -8  14   9      815.45      881.10    120.71 o 
  -7  14   9     7598.17     8707.50    223.08 o 
  -6  14   9     1067.06     1298.15    225.20 o 
  -5  14   9      298.26      244.75     89.57 o 
  -4  14   9     6623.15     7918.32    355.03 o 
  -3  14   9       64.28       48.67     70.91 o 
  -2  14   9        4.68      -10.46    120.28 o 
  -1  14   9       93.91      148.97     49.10 o 
   0  14   9       77.91      103.85    216.98 o 
   1  14   9      135.74      103.68     42.62 o 
   2  14   9     2778.25     3087.93    158.40 o 
   3  14   9       25.32       56.59     53.20 o 
   4  14   9      227.68      251.63     68.80 o 
   5  14   9        3.56        6.33     40.57 o 
   6  14   9      165.57      104.67     32.39 o 
   7  14   9     2419.34     2651.53    141.01 o 
   8  14   9      808.53      738.71    126.09 o 
   9  14   9       99.38       74.55     31.36 o 
  10  14   9        8.59       -3.69     29.06 o 
  11  14   9     4809.35     4923.21    205.67 o 
 -17  15   9      121.54      126.51     73.30 o 
 -16  15   9       45.08      -34.82     34.82 o 
 -15  15   9       26.41       60.77     30.64 o 
 -14  15   9      289.18      235.94     69.12 o 
 -13  15   9      742.63      605.31     65.02 o 
 -12  15   9       34.62       35.96     19.68 o 
 -11  15   9      730.48      685.39     56.24 o 
 -10  15   9        8.22       43.07     39.63 o 
  -9  15   9      413.84      377.00     53.43 o 
  -8  15   9      453.79      469.67     87.23 o 
  -7  15   9      357.56      322.60     95.72 o 
  -6  15   9       97.61       97.64     46.53 o 
  -5  15   9       52.14       27.27     53.37 o 
  -4  15   9     2625.26     2603.78    164.90 o 
  -3  15   9      177.84      196.14     77.18 o 
  -2  15   9      144.80       89.71     61.71 o 
  -1  15   9        1.59      168.88     66.02 o 
   0  15   9      539.28      528.84     71.06 o 
   1  15   9      997.49     1110.80     93.55 o 
   2  15   9     1064.65     1190.04     95.59 o 
   3  15   9      842.99      919.31     85.54 o 
   4  15   9     1725.77     1771.17    125.47 o 
   5  15   9      207.67      189.87     36.63 o 
   6  15   9     2727.52     3103.03    172.76 o 
   7  15   9      342.69      320.48     52.42 o 
   8  15   9       10.78       27.39     25.98 o 
   9  15   9      100.67      194.85     35.64 o 
  10  15   9       80.74       81.41     34.23 o 
 -15  16   9      643.37      639.36     76.65 o 
 -14  16   9      132.83      125.05     44.71 o 
 -13  16   9      552.86      632.41     58.64 o 
 -12  16   9      170.29      111.29     27.27 o 
 -11  16   9       93.61       76.37     23.29 o 
 -10  16   9      643.77      721.64     91.36 o 
  -9  16   9       15.72       25.60     37.21 o 
  -8  16   9      236.93      201.93     45.58 o 
  -7  16   9      133.04      162.22     39.54 o 
  -6  16   9      565.11      534.80    122.93 o 
  -5  16   9     1459.75     1523.54    259.55 o 
  -4  16   9       76.46       71.39     45.75 o 
  -3  16   9     1127.60     1014.67    150.77 o 
  -2  16   9      769.50      791.57    109.97 o 
  -1  16   9     1352.35     1207.17    115.56 o 
   0  16   9     1022.65      870.36     95.32 o 
   1  16   9     1700.75     1882.31    120.51 o 
   2  16   9      236.11      317.04    130.27 o 
   3  16   9       11.23       50.73    160.30 o 
   4  16   9      111.60      242.08    193.02 o 
   5  16   9        7.59      -30.23     32.69 o 
   6  16   9       20.61      -13.41     32.47 o 
   7  16   9      379.23      381.50     45.83 o 
   8  16   9      362.85      409.78     59.01 o 
   9  16   9     1664.85     1753.56    135.41 o 
 -14  17   9       60.98       38.79     40.07 o 
 -13  17   9      543.48      388.46     61.78 o 
 -12  17   9        3.16       -5.04     26.41 o 
 -11  17   9      294.20      234.01     58.16 o 
 -10  17   9      795.20      817.16    148.35 o 
  -9  17   9      328.10      287.72     35.20 o 
  -8  17   9      619.00      624.07     64.49 o 
  -7  17   9       15.62       47.78     31.08 o 
  -6  17   9     5625.19     5685.94    220.77 o 
  -5  17   9     1026.84     1068.19    127.62 o 
  -4  17   9      129.37      148.47     60.94 o 
  -3  17   9      155.16      203.52     37.45 o 
  -2  17   9      324.08      318.74     48.45 o 
  -1  17   9     2088.62     1976.92    154.13 o 
   0  17   9        1.27       55.00    211.73 o 
   1  17   9       32.51      110.72    179.13 o 
   2  17   9      420.40      513.88    172.38 o 
   3  17   9      679.49      614.54     91.26 o 
   4  17   9      475.94      474.90    116.11 o 
   5  17   9      107.84      105.86     33.20 o 
   6  17   9      776.28      758.85     69.55 o 
   7  17   9       23.68       -4.39     31.13 o 
 -12  18   9      143.36      147.88     31.42 o 
 -11  18   9       70.99        2.85     43.23 o 
 -10  18   9        1.35      -30.12     30.12 o 
  -9  18   9        8.92        4.64     26.51 o 
  -8  18   9      717.94      563.51     88.44 o 
  -7  18   9       33.34       15.21     30.07 o 
  -6  18   9      193.52       84.12     77.27 o 
  -5  18   9     1360.90     1249.01    173.06 o 
  -4  18   9      315.94      233.67     80.61 o 
  -3  18   9      992.36      841.65     99.22 o 
  -2  18   9       26.21       17.38     69.35 o 
  -1  18   9      861.25      791.25    101.38 o 
   0  18   9      124.60      211.20    258.98 o 
   1  18   9      629.15      714.54    108.64 o 
   2  18   9       42.14      167.61    123.10 o 
   3  18   9      118.45      235.07    636.44 o 
   4  18   9      661.04      731.40     80.77 o 
   5  18   9      458.92      529.25     78.35 o 
   6  18   9     1225.60     1372.24    308.46 o 
 -10  19   9        3.14       21.02     66.45 o 
  -9  19   9      302.52      290.13     63.68 o 
  -8  19   9      806.32      823.63    104.14 o 
  -7  19   9      158.38      161.89     63.21 o 
  -6  19   9      376.17      347.45     78.49 o 
  -5  19   9     1150.44     1086.14     97.76 o 
  -4  19   9      588.15      584.31    105.11 o 
  -3  19   9     1635.19     1795.37    148.82 o 
  -2  19   9      452.47      440.04     72.97 o 
  -1  19   9      938.81     1145.74    112.87 o 
   0  19   9       15.64       62.26     98.82 o 
   1  19   9      762.27      783.70     94.71 o 
   2  19   9      559.05      606.19    169.38 o 
   3  19   9      270.44      274.37     58.20 o 
  -6  20   9       45.27       62.14     63.24 o 
  -5  20   9       74.47      151.15     38.19 o 
  -4  20   9      305.25      355.61     77.65 o 
  -3  20   9        2.52       32.82     34.13 o 
  -2  20   9      234.01      274.47     79.86 o 
  -1  20   9       15.86       91.38    873.82 o 
 -23   0  10       11.69       15.46     64.75 o 
 -22   0  10     2611.39     2582.66    238.95 o 
 -21   0  10      353.98      404.65    101.36 o 
 -20   0  10        9.10       23.13     34.81 o 
 -19   0  10      890.10      842.79     98.51 o 
 -18   0  10       95.80      147.83     34.06 o 
 -17   0  10     1705.95     1943.69    184.71 o 
 -16   0  10     2470.33     2401.58    162.35 o 
 -15   0  10      586.79      436.70    108.64 o 
 -14   0  10       82.67       64.27     29.45 o 
 -13   0  10     1395.04     1680.78    181.10 o 
 -12   0  10    14052.28    13665.66    416.24 o 
 -11   0  10     3757.20     3861.09    285.34 o 
 -10   0  10     7181.79     7521.83    393.05 o 
  -9   0  10      702.98      752.18    143.60 o 
  -8   0  10      148.28      235.59     56.10 o 
  -7   0  10     6814.55     7059.97    368.00 o 
  -6   0  10     7517.88     7031.36    366.42 o 
  -5   0  10      424.92      374.76     35.90 o 
  -4   0  10      712.25      793.56     99.54 o 
  -3   0  10      206.25      370.57     57.45 o 
  -2   0  10      265.34      249.21     58.12 o 
  -1   0  10     2861.02     3068.64    128.42 o 
   0   0  10      527.96      495.62     56.23 o 
   1   0  10     5879.93     6253.74    172.37 o 
   2   0  10     1724.61     1366.05     97.05 o 
   3   0  10     3181.76     3777.36    148.73 o 
   4   0  10     4671.48     4123.38    145.07 o 
   5   0  10      251.29      314.92     40.08 o 
   6   0  10     1607.80     1646.43    107.75 o 
   7   0  10      120.52      137.75     23.21 o 
   8   0  10     8409.55     9212.62    234.84 o 
   9   0  10     2499.79     2722.02    221.24 o 
  10   0  10     1762.80     1638.50    156.16 o 
  11   0  10      306.22      301.18     54.29 o 
  12   0  10     2943.28     3160.04    209.06 o 
  13   0  10     2793.46     3305.49    217.02 o 
  14   0  10     1071.45     1217.33    160.34 o 
  15   0  10     4791.66     5744.26    331.78 o 
  16   0  10      484.36      411.81     71.30 o 
 -23   1  10        0.11        5.15     32.05 o 
 -22   1  10      245.94      215.69     39.17 o 
 -21   1  10      218.19      181.86     59.99 o 
 -20   1  10      196.98      181.14     40.82 o 
 -19   1  10        0.07      -15.49     22.27 o 
 -18   1  10     1125.22     1187.90     93.31 o 
 -17   1  10        2.79       76.50     90.51 o 
 -16   1  10       28.85       51.03     38.56 o 
 -15   1  10     2051.46     2149.86    139.71 o 
 -14   1  10     1479.08     1577.21    142.90 o 
 -13   1  10      130.26      206.34     44.54 o 
 -12   1  10      853.39      788.37     90.49 o 
 -11   1  10     1738.54     1767.95    137.32 o 
 -10   1  10       24.90       66.87    185.02 o 
  -9   1  10        1.57       -0.19     39.82 o 
  -8   1  10        1.70        4.84     17.10 o 
  -7   1  10     1357.04     1146.85    105.41 o 
  -6   1  10      945.90      981.47     41.17 o 
  -5   1  10        8.31        9.25     10.78 o 
  -4   1  10       18.09        7.66     13.38 o 
  -3   1  10    13414.11    13818.69    194.09 o 
  -2   1  10     2442.07     2674.18     79.41 o 
  -1   1  10      417.15      459.94     43.88 o 
   0   1  10      312.06      275.02     28.81 o 
   1   1  10     3450.71     3487.43     96.24 o 
   2   1  10     2828.01     2949.41    100.23 o 
   3   1  10      637.98      649.20     48.58 o 
   4   1  10       40.94       17.92     15.91 o 
   5   1  10       71.96       92.70     30.01 o 
   6   1  10      485.10      557.91     42.78 o 
   7   1  10      394.42      384.10     32.94 o 
   8   1  10        2.39       64.44     18.34 o 
   9   1  10       25.69        5.50     18.04 o 
  10   1  10      787.92      865.96     78.81 o 
  11   1  10      712.36      702.70     64.52 o 
  12   1  10       38.21      -15.52     20.62 o 
  13   1  10      738.50      789.74     77.31 o 
  14   1  10      118.91      105.12     33.31 o 
  15   1  10      677.16      676.53    101.15 o 
  16   1  10       29.10      -20.67     43.12 o 
 -23   2  10       31.08       -1.61     31.55 o 
 -22   2  10       41.32       84.48     32.98 o 
 -21   2  10      140.83      115.49     32.43 o 
 -20   2  10       42.42       30.04     21.76 o 
 -19   2  10      386.11      340.72     47.19 o 
 -18   2  10        2.01       33.35     19.77 o 
 -17   2  10      132.64      122.40     38.61 o 
 -16   2  10        6.56       49.59    311.64 o 
 -15   2  10       78.30       91.35     45.70 o 
 -14   2  10        0.71        9.27     38.42 o 
 -13   2  10     1950.57     1914.79     91.71 o 
 -12   2  10     3931.24     3687.65    134.21 o 
 -11   2  10       44.20       34.83     27.71 o 
 -10   2  10     3638.66     3196.51    180.88 o 
  -9   2  10      243.37      262.45     44.88 o 
  -8   2  10      297.75      297.03     53.73 o 
  -7   2  10        1.86       14.68     15.03 o 
  -6   2  10       34.77       54.96     12.63 o 
  -5   2  10      858.34      770.60     54.46 o 
  -4   2  10      287.70      370.67     35.84 o 
  -3   2  10      213.18      241.18     27.77 o 
  -2   2  10       10.77       20.66     11.87 o 
  -1   2  10     4524.54     4912.51    167.55 o 
   0   2  10      465.29      449.08     57.75 o 
   1   2  10        2.49       36.09     20.33 o 
   2   2  10       95.00       45.63     15.94 o 
   3   2  10      391.56      327.47     39.23 o 
   4   2  10      279.13      303.23     27.62 o 
   5   2  10      398.61      431.28     34.52 o 
   6   2  10     2013.83     2168.49     76.64 o 
   7   2  10     1539.38     1550.99     65.31 o 
   8   2  10      902.42      888.43     61.62 o 
   9   2  10      355.71      262.14     35.09 o 
  10   2  10     4217.19     4521.12    155.73 o 
  11   2  10      713.35      952.21     81.64 o 
  12   2  10      356.76      409.18     53.58 o 
  13   2  10       49.75       30.90     26.66 o 
  14   2  10      100.42      143.68     44.07 o 
  15   2  10      954.18     1008.63    125.85 o 
  16   2  10       15.73       69.12     56.82 o 
 -23   3  10        2.39       33.98     32.64 o 
 -22   3  10     1309.46     1256.76    111.60 o 
 -21   3  10      749.75      746.60    119.18 o 
 -20   3  10       39.91       56.89     39.06 o 
 -19   3  10     1141.08     1226.91     92.45 o 
 -18   3  10      134.60      138.12     25.03 o 
 -17   3  10      549.36      659.68     71.46 o 
 -16   3  10       72.99      160.15     32.10 o 
 -15   3  10      389.77      454.47    101.82 o 
 -14   3  10      432.77      495.56    194.21 o 
 -13   3  10      310.95      376.21     78.93 o 
 -12   3  10     2919.83     3387.60    111.41 o 
 -11   3  10     1221.62     1138.23     72.01 o 
 -10   3  10       97.03       54.38     23.57 o 
  -9   3  10     1721.51     1821.96     74.82 o 
  -8   3  10       34.88       75.99     20.11 o 
  -7   3  10      307.48      273.92     32.27 o 
  -6   3  10      116.83      107.54     22.50 o 
  -5   3  10       39.83       66.53     18.80 o 
  -4   3  10      474.44      524.96     52.23 o 
  -3   3  10     7060.50     6883.45    141.01 o 
  -2   3  10        7.08       52.79     19.09 o 
  -1   3  10     3244.94     3436.13    127.26 o 
   0   3  10      301.58      154.50     31.65 o 
   1   3  10     4653.50     4714.31    150.83 o 
   2   3  10      784.23      899.41     82.19 o 
   3   3  10     3217.10     3126.98    101.44 o 
   4   3  10       99.83      106.25     15.67 o 
   5   3  10        9.72       18.34     11.94 o 
   6   3  10       15.30       17.17     11.86 o 
   7   3  10     2447.88     2331.86     79.47 o 
   8   3  10        2.73       -4.52     13.15 o 
   9   3  10      548.32      415.29     75.63 o 
  10   3  10      236.78      206.09     29.30 o 
  11   3  10      126.41      121.81     22.39 o 
  12   3  10     1405.56     1394.81    126.80 o 
  13   3  10      197.45      150.62     43.61 o 
  14   3  10        0.49       77.26     39.63 o 
  15   3  10      200.08      145.84     40.21 o 
  16   3  10       42.31      155.84     48.48 o 
 -23   4  10       13.41        4.90     35.50 o 
 -22   4  10       30.70       -7.37     35.08 o 
 -21   4  10       55.33       41.58     26.61 o 
 -20   4  10        6.99       27.89     32.03 o 
 -19   4  10      471.61      368.69     72.77 o 
 -18   4  10       81.52      113.77     40.41 o 
 -17   4  10       41.69       -7.36     20.65 o 
 -16   4  10      388.17      377.00     49.74 o 
 -15   4  10      113.18      121.47     42.43 o 
 -14   4  10     2136.67     2104.94    127.18 o 
 -13   4  10        0.15      -12.39     13.76 o 
 -12   4  10     1252.78     1263.32     63.47 o 
 -11   4  10     1285.27     1335.95     63.23 o 
 -10   4  10      145.41       74.01     16.56 o 
  -9   4  10      235.08      176.85     40.03 o 
  -8   4  10      255.22      158.06     24.19 o 
  -7   4  10      385.47      331.60     41.08 o 
  -6   4  10       81.31       91.03     19.55 o 
  -5   4  10       13.93       31.86     11.60 o 
  -4   4  10     1338.26     1250.31     57.46 o 
  -3   4  10      902.27      807.30     58.91 o 
  -2   4  10      441.50      389.29     53.16 o 
  -1   4  10       60.43       54.45     18.60 o 
   0   4  10      343.59      302.08     43.85 o 
   1   4  10     2629.48     2774.50    126.09 o 
   2   4  10      416.49      292.40     50.88 o 
   3   4  10      110.40       72.58     19.96 o 
   4   4  10      353.35      358.00     51.28 o 
   5   4  10     2107.69     2168.86     71.93 o 
   6   4  10      265.23      260.79     32.25 o 
   7   4  10      423.07      408.66     34.08 o 
   8   4  10       17.18       34.53     16.26 o 
   9   4  10      152.08      108.59     25.68 o 
  10   4  10      309.56      282.94     51.88 o 
  11   4  10       67.46       61.78     22.26 o 
  12   4  10        2.94      -28.39     28.39 o 
  13   4  10      591.17      623.64     79.44 o 
  14   4  10       48.17       63.92     31.86 o 
  15   4  10       11.81      -33.44     33.44 o 
 -22   5  10      357.41      361.60     56.92 o 
 -21   5  10      214.50      208.89     86.26 o 
 -20   5  10      616.14      682.49     60.72 o 
 -19   5  10      273.02      339.71     37.99 o 
 -18   5  10       59.05       51.71     39.05 o 
 -17   5  10       30.78       56.35     23.07 o 
 -16   5  10      405.62      344.89     68.78 o 
 -15   5  10      753.30      754.63     68.92 o 
 -14   5  10      252.76      279.28     36.55 o 
 -13   5  10       20.25       10.98     14.30 o 
 -12   5  10      542.10      700.50     84.62 o 
 -11   5  10      627.00      603.92     58.03 o 
 -10   5  10      154.69      214.19     30.46 o 
  -9   5  10      806.26      869.79     60.65 o 
  -8   5  10     2926.11     3050.56    124.77 o 
  -7   5  10        4.34       26.11     36.58 o 
  -6   5  10     1985.79     1703.19     66.59 o 
  -5   5  10     1086.72     1257.63     66.46 o 
  -4   5  10       29.64       17.85     12.53 o 
  -3   5  10     2731.38     2471.35    108.43 o 
  -2   5  10      168.44      179.86     32.85 o 
  -1   5  10     3510.24     3466.33    129.70 o 
   0   5  10      552.08      450.52     53.83 o 
   1   5  10     1513.88     1551.27    105.30 o 
   2   5  10        4.26        2.18     14.16 o 
   3   5  10     1323.21     1416.80     88.32 o 
   4   5  10      908.90     1034.05     79.95 o 
   5   5  10       28.58       22.39     19.18 o 
   6   5  10      430.43      425.01     33.00 o 
   7   5  10     1289.07     1378.66     61.78 o 
   8   5  10      997.39      992.13    183.12 o 
   9   5  10     2953.14     3129.92    127.30 o 
  10   5  10        2.07       19.38     25.38 o 
  11   5  10        0.25        6.14     25.61 o 
  12   5  10      869.91      832.09    104.58 o 
  13   5  10     1404.81     1531.50    151.13 o 
  14   5  10        0.18        4.29     34.65 o 
  15   5  10      188.67      119.56     38.61 o 
 -22   6  10       25.11       18.86     68.06 o 
 -21   6  10        9.98      -27.88     64.49 o 
 -20   6  10     1371.59     1328.26    106.95 o 
 -19   6  10       98.59       69.54     52.02 o 
 -18   6  10      529.93      416.30     62.86 o 
 -17   6  10      192.70      182.72     42.20 o 
 -16   6  10     1110.12     1275.58    154.27 o 
 -15   6  10      493.70      425.43     83.50 o 
 -14   6  10      176.21      212.42     39.29 o 
 -13   6  10      182.15      199.27     44.42 o 
 -12   6  10     6163.07     6264.27    164.61 o 
 -11   6  10      472.60      383.10     76.54 o 
 -10   6  10     3899.77     3444.58    115.86 o 
  -9   6  10     1719.14     1726.32     60.90 o 
  -8   6  10      641.19      494.05     38.10 o 
  -7   6  10        9.31       43.41     51.66 o 
  -6   6  10      464.30      389.49     30.23 o 
  -5   6  10      144.94       99.46     82.74 o 
  -4   6  10      406.97      390.37     41.82 o 
  -3   6  10        0.01       41.43     27.60 o 
  -2   6  10     4199.12     4117.33    123.90 o 
  -1   6  10     2492.12     2534.18     94.46 o 
   0   6  10     4636.44     5034.16    152.54 o 
   1   6  10       19.84       44.88     18.30 o 
   2   6  10        5.32        9.14     14.18 o 
   3   6  10     3434.52     3636.92    137.60 o 
   4   6  10      195.73      218.35     29.74 o 
   5   6  10     2218.53     2553.84    114.06 o 
   6   6  10      871.65      858.27     73.22 o 
   7   6  10     1644.98     1687.17     70.32 o 
   8   6  10      398.65      219.39     50.21 o 
   9   6  10      124.24      118.20     29.65 o 
  10   6  10       25.72       -9.74     29.41 o 
  11   6  10      346.92      366.17     73.41 o 
  12   6  10      135.37      197.02     36.61 o 
  13   6  10     1248.29     1471.98    142.03 o 
  14   6  10      668.07      787.56     95.32 o 
  15   6  10      261.78      378.20     77.55 o 
 -22   7  10        0.36      -66.47     66.47 o 
 -21   7  10      118.53       94.07     28.78 o 
 -20   7  10       53.87        2.04     48.14 o 
 -19   7  10        8.75       35.01     36.90 o 
 -18   7  10      216.42      158.92     63.71 o 
 -17   7  10      277.20      201.01     78.86 o 
 -16   7  10      517.31      462.14     71.07 o 
 -15   7  10     3109.43     3061.25    118.08 o 
 -14   7  10      155.46      185.57     70.56 o 
 -13   7  10     1733.61     1587.09     91.18 o 
 -12   7  10      878.09      802.51     67.09 o 
 -11   7  10        0.19       19.19     35.87 o 
 -10   7  10       54.05       55.31     87.43 o 
  -9   7  10      927.53      958.49     55.97 o 
  -8   7  10       22.81        6.33     10.52 o 
  -7   7  10     1385.00     1373.90     98.37 o 
  -6   7  10       38.10       69.92     24.78 o 
  -5   7  10       21.69       40.84     45.83 o 
  -4   7  10      480.27      446.33     44.96 o 
  -3   7  10      490.77      658.33     59.02 o 
  -2   7  10      133.28       77.85     33.80 o 
  -1   7  10      508.10      559.45     49.97 o 
   0   7  10     3188.27     3515.47    113.66 o 
   1   7  10     3233.07     3879.89    128.64 o 
   2   7  10     3357.85     3686.49    127.05 o 
   3   7  10      532.30      559.05     58.68 o 
   4   7  10     3074.78     3230.32    119.79 o 
   5   7  10       10.29       41.45     20.86 o 
   6   7  10        0.02       11.81     22.00 o 
   7   7  10      402.02      496.86     49.76 o 
   8   7  10      139.69      118.93     30.88 o 
   9   7  10     1462.35     1407.18    133.14 o 
  10   7  10       40.71       88.42     28.98 o 
  11   7  10      219.99      219.10     39.67 o 
  12   7  10        0.82       16.75     30.97 o 
  13   7  10        1.15       13.82     32.86 o 
  14   7  10        0.00      -11.26     34.76 o 
  15   7  10     1698.45     1581.73    262.98 o 
 -21   8  10       10.42       33.83     64.25 o 
 -20   8  10       10.32      -43.78     84.33 o 
 -19   8  10        1.48       -7.21     49.19 o 
 -18   8  10      639.59      568.96     65.78 o 
 -17   8  10       13.38       18.34     21.00 o 
 -16   8  10       66.66       63.23     62.62 o 
 -15   8  10       45.30       64.70     25.06 o 
 -14   8  10     1823.55     2080.44    218.82 o 
 -13   8  10       45.20       31.90     22.26 o 
 -12   8  10     1383.96     1404.15     76.14 o 
 -11   8  10      707.51      688.37     78.20 o 
 -10   8  10      357.50      232.75     36.93 o 
  -9   8  10      335.91      316.19     65.27 o 
  -8   8  10     2126.46     2301.56     89.38 o 
  -7   8  10      202.17      238.31     23.35 o 
  -6   8  10       55.14       39.37     73.26 o 
  -5   8  10      276.23      263.08     34.38 o 
  -4   8  10      257.53      230.56     28.59 o 
  -3   8  10      186.28      181.38     26.67 o 
  -2   8  10     3553.17     3437.87    118.95 o 
  -1   8  10      819.72      869.11     66.38 o 
   0   8  10     1834.79     2049.45    101.67 o 
   1   8  10      830.92      907.72     79.40 o 
   2   8  10      677.04      792.87     71.66 o 
   3   8  10     1010.64     1113.55     84.40 o 
   4   8  10      126.51      122.83     20.60 o 
   5   8  10       15.80       21.32     20.67 o 
   6   8  10       11.82        1.34     19.57 o 
   7   8  10       16.44       32.59     24.02 o 
   8   8  10     3003.70     3190.19    181.72 o 
   9   8  10      719.10      574.37     71.42 o 
  10   8  10        3.60       69.34     29.83 o 
  11   8  10     1581.28     1658.65    152.72 o 
  12   8  10      873.00      919.47    108.38 o 
  13   8  10      217.21      273.85     46.50 o 
  14   8  10        0.07       11.12     35.11 o 
 -21   9  10      153.57      132.99     75.15 o 
 -20   9  10       66.05       37.87     45.17 o 
 -19   9  10      440.58      409.95     83.33 o 
 -18   9  10       24.12      -20.00     35.11 o 
 -17   9  10      551.87      659.65     99.76 o 
 -16   9  10       63.79       58.21     33.33 o 
 -15   9  10      106.99       -2.41     59.53 o 
 -14   9  10      797.48      835.42     83.16 o 
 -13   9  10      313.06      468.67     46.20 o 
 -12   9  10        0.41        5.20     44.61 o 
 -11   9  10      314.68      302.51     60.97 o 
 -10   9  10      201.51      228.90     63.20 o 
  -9   9  10      640.36      695.11     44.99 o 
  -8   9  10      394.64      415.31     35.83 o 
  -7   9  10      435.36      496.39     39.05 o 
  -6   9  10      170.68      204.17     41.52 o 
  -5   9  10      305.79      254.18     43.32 o 
  -4   9  10      482.75      605.99     56.99 o 
  -3   9  10      817.32      683.84     61.28 o 
  -2   9  10       35.38       61.61     43.82 o 
  -1   9  10       45.65       24.72     14.32 o 
   0   9  10      174.39      117.87     40.81 o 
   1   9  10     1033.71      953.72     74.82 o 
   2   9  10       79.76       72.43     78.95 o 
   3   9  10      270.33      220.71     37.97 o 
   4   9  10      305.76      215.99     39.11 o 
   5   9  10      701.03      661.18     63.86 o 
   6   9  10      705.27      586.65     63.79 o 
   7   9  10       48.70       14.10     22.98 o 
   8   9  10        4.34       47.94     37.26 o 
   9   9  10       32.91       26.06     27.73 o 
  10   9  10        6.56      -27.08     27.35 o 
  11   9  10      134.28      107.01     42.30 o 
  12   9  10      533.32      559.53     73.75 o 
  13   9  10      255.38      194.18     45.46 o 
  14   9  10      216.80       36.19    123.87 o 
 -20  10  10      311.04      239.63     79.72 o 
 -19  10  10        0.99      -24.88     24.88 o 
 -18  10  10       14.87       32.08     25.94 o 
 -17  10  10      402.23      321.56    106.61 o 
 -16  10  10      138.89      112.01     29.41 o 
 -15  10  10        3.70      -22.57     86.61 o 
 -14  10  10       28.90       37.56     57.13 o 
 -13  10  10       66.93       55.11     22.43 o 
 -12  10  10        0.32       57.69    142.35 o 
 -11  10  10      808.77      893.28     84.94 o 
 -10  10  10      111.06       73.47     57.85 o 
  -9  10  10      579.46      596.51     74.19 o 
  -8  10  10      357.85      397.08     57.37 o 
  -7  10  10      253.65      217.53     24.39 o 
  -6  10  10      722.95      843.29     47.01 o 
  -5  10  10     5113.23     5755.90    128.41 o 
  -4  10  10     1522.82     1507.40     81.65 o 
  -3  10  10      241.76      228.42     48.61 o 
  -2  10  10      822.35      855.70     91.33 o 
  -1  10  10     1922.06     2060.28    132.73 o 
   0  10  10      134.61       95.90     35.91 o 
   1  10  10        9.38       -7.66     18.05 o 
   2  10  10      659.05      632.15     63.57 o 
   3  10  10      555.71      556.79     80.62 o 
   4  10  10      935.39      891.87     86.07 o 
   5  10  10      198.97      241.95     55.40 o 
   6  10  10      426.71      373.63     42.77 o 
   7  10  10        4.85       -9.62     20.96 o 
   8  10  10       55.85       86.48     29.10 o 
   9  10  10      124.64      100.72     32.71 o 
  10  10  10      348.05      346.47     58.81 o 
  11  10  10       16.85       63.54     30.19 o 
  12  10  10        6.39       -9.88     32.54 o 
  13  10  10      142.17       13.44     34.41 o 
 -20  11  10       14.20       24.41     63.39 o 
 -19  11  10       59.01      -28.30     75.12 o 
 -18  11  10       36.85       90.31     70.34 o 
 -17  11  10     1443.88     1380.00    126.56 o 
 -16  11  10      260.20      306.24     73.52 o 
 -15  11  10     2143.22     2470.96    185.36 o 
 -14  11  10      309.28      344.29     49.13 o 
 -13  11  10       10.77       -8.64     18.85 o 
 -12  11  10      185.77      126.85     37.36 o 
 -11  11  10      815.52      732.05     74.20 o 
 -10  11  10      166.58       98.68     33.78 o 
  -9  11  10      703.16      729.74     69.02 o 
  -8  11  10       84.08      111.91     43.97 o 
  -7  11  10       89.54      110.71     56.15 o 
  -6  11  10     2307.53     2220.83    142.51 o 
  -5  11  10     2020.07     2236.88    147.20 o 
  -4  11  10       24.16       31.58     38.28 o 
  -3  11  10      510.78      441.74     57.84 o 
  -2  11  10       56.41       47.53     81.20 o 
  -1  11  10      268.91      210.71     70.57 o 
   0  11  10      233.20      212.06     31.90 o 
   1  11  10      106.58       76.65     23.32 o 
   2  11  10      519.98      496.24     65.43 o 
   3  11  10      325.82      351.72     72.22 o 
   4  11  10      533.81      578.20     70.82 o 
   5  11  10       34.72       14.25     22.90 o 
   6  11  10       29.94       28.45     21.81 o 
   7  11  10      254.05      300.04     49.61 o 
   8  11  10      720.65      776.60    109.07 o 
   9  11  10     2915.44     3223.19    203.14 o 
  10  11  10       68.87       57.67     31.28 o 
  11  11  10      157.52      132.25     40.47 o 
  12  11  10       59.13       28.39     35.24 o 
 -19  12  10      242.78      192.92     41.12 o 
 -18  12  10      118.87       84.60     30.58 o 
 -17  12  10       14.80       19.37     53.47 o 
 -16  12  10       81.74        5.59     70.73 o 
 -15  12  10      672.72      454.82     97.82 o 
 -14  12  10       53.07       85.87     35.85 o 
 -13  12  10      239.20      186.23    135.24 o 
 -12  12  10        0.06       -2.34     34.75 o 
 -11  12  10      285.67      243.51     33.42 o 
 -10  12  10        6.10       62.50     74.00 o 
  -9  12  10      240.29      199.26     69.88 o 
  -8  12  10        3.29       35.44     45.36 o 
  -7  12  10     1529.75     1707.52     90.75 o 
  -6  12  10      371.01      346.85     67.98 o 
  -5  12  10      191.01      248.31     37.48 o 
  -4  12  10      655.70      614.75     71.64 o 
  -3  12  10        2.64       41.84     24.77 o 
  -2  12  10     4608.16     4557.25    265.39 o 
  -1  12  10      177.37      228.53    131.89 o 
   0  12  10      671.12      694.47     68.54 o 
   1  12  10     3181.49     3078.57    264.79 o 
   2  12  10     1545.15     1635.89    126.79 o 
   3  12  10        1.69      -10.08     58.43 o 
   4  12  10      294.91      213.52     89.46 o 
   5  12  10     1464.03     1539.19    121.03 o 
   6  12  10      302.93      340.84     57.96 o 
   7  12  10      190.77      195.69     34.77 o 
   8  12  10        0.27      -27.09     27.09 o 
   9  12  10       48.84       76.64     37.54 o 
  10  12  10        0.20       32.87     40.58 o 
  11  12  10      179.30      189.02     59.71 o 
  12  12  10      951.65      909.60     93.87 o 
 -18  13  10      101.41       57.54     92.48 o 
 -17  13  10      407.23      323.60     75.88 o 
 -16  13  10        0.02       -9.53     62.65 o 
 -15  13  10        4.60       25.45     59.26 o 
 -14  13  10      136.02      111.45     35.79 o 
 -13  13  10      474.38      445.79     85.08 o 
 -12  13  10       71.14       36.54     23.18 o 
 -11  13  10       30.52       79.93     35.10 o 
 -10  13  10       62.34       51.38     24.34 o 
  -9  13  10       36.20       25.76     38.50 o 
  -8  13  10      486.36      315.80     36.59 o 
  -7  13  10      142.84      146.61     32.40 o 
  -6  13  10       78.56       52.25    171.05 o 
  -5  13  10       23.85       32.05     38.51 o 
  -4  13  10      371.81      657.00     82.57 o 
  -3  13  10     3177.85     3348.89    228.84 o 
  -2  13  10      141.04       63.55     41.64 o 
  -1  13  10        7.13       35.26     23.76 o 
   0  13  10      665.26      616.50     70.61 o 
   1  13  10      457.67      485.58    133.69 o 
   2  13  10      680.31      677.73     95.19 o 
   3  13  10      199.61      145.22     73.17 o 
   4  13  10      294.72      292.38     63.70 o 
   5  13  10        6.87       72.01     35.82 o 
   6  13  10      641.51      750.66     88.20 o 
   7  13  10       61.78       24.00     26.80 o 
   8  13  10      293.27      316.36     89.35 o 
   9  13  10       29.49       26.63     59.26 o 
  10  13  10      157.28       78.63     33.79 o 
  11  13  10      995.08      879.91    104.59 o 
 -17  14  10      167.92      135.56     60.32 o 
 -16  14  10        8.67       -6.34     62.46 o 
 -15  14  10       33.96       25.01     43.05 o 
 -14  14  10       95.57       71.77     58.29 o 
 -13  14  10        1.59      -33.24     33.24 o 
 -12  14  10      354.96      199.28     47.26 o 
 -11  14  10      151.42      165.65     37.63 o 
 -10  14  10     1270.87     1181.45     94.33 o 
  -9  14  10        6.76        7.59     28.65 o 
  -8  14  10      172.24       90.29     25.27 o 
  -7  14  10       55.93       16.99     40.60 o 
  -6  14  10      204.51      189.33     72.22 o 
  -5  14  10      703.24      603.89    128.04 o 
  -4  14  10      164.29      112.40     41.71 o 
  -3  14  10      127.18       62.20     44.31 o 
  -2  14  10     1744.74     1738.41    153.93 o 
  -1  14  10       31.38       10.10    142.28 o 
   0  14  10      174.00      162.94     71.29 o 
   1  14  10      489.17      420.78     65.25 o 
   2  14  10     1054.02     1025.94    129.21 o 
   3  14  10      410.82      303.20     86.54 o 
   4  14  10      576.63      707.27     91.81 o 
   5  14  10      403.92      456.02     67.44 o 
   6  14  10      153.86      104.97     29.80 o 
   7  14  10        9.76      -12.94     26.68 o 
   8  14  10      555.45      634.62     64.04 o 
   9  14  10      451.60      286.98     44.21 o 
  10  14  10        0.14       93.15     48.58 o 
 -16  15  10       83.23       33.88     56.47 o 
 -15  15  10       23.69      113.93     55.70 o 
 -14  15  10     1983.12     2263.42    159.03 o 
 -13  15  10        3.16        9.72     33.09 o 
 -12  15  10      246.04      294.73     46.74 o 
 -11  15  10      331.22      367.42     73.51 o 
 -10  15  10        6.55      -20.97     20.97 o 
  -9  15  10        5.18       -7.99     19.71 o 
  -8  15  10      113.02      148.54     31.45 o 
  -7  15  10        0.63      -14.91     39.31 o 
  -6  15  10      817.09      908.86    129.50 o 
  -5  15  10      679.46      733.77     93.73 o 
  -4  15  10       53.87        9.27     76.05 o 
  -3  15  10       61.99       68.65     46.96 o 
  -2  15  10      554.47      520.45    106.55 o 
  -1  15  10       11.90       20.39    217.14 o 
   0  15  10     1213.19     1941.76    167.66 o 
   1  15  10        0.13       -4.57     27.12 o 
   2  15  10        7.24       67.80     24.59 o 
   3  15  10      196.67      136.76     87.73 o 
   4  15  10     1069.56     1037.99     95.13 o 
   5  15  10      775.33      844.38     80.62 o 
   6  15  10      217.75      271.54     39.52 o 
   7  15  10       26.93       75.47     29.56 o 
   8  15  10        1.79       12.80     31.23 o 
   9  15  10       90.05       36.18     33.28 o 
 -15  16  10      532.12      526.04     70.53 o 
 -14  16  10       12.22        6.27     51.37 o 
 -13  16  10      153.37       65.46     27.22 o 
 -12  16  10      264.27      308.90     52.65 o 
 -11  16  10       60.82       93.86     30.05 o 
 -10  16  10        2.68        0.73     30.12 o 
  -9  16  10      786.92      714.47     70.84 o 
  -8  16  10      371.30      269.84     67.43 o 
  -7  16  10      850.66      850.43     93.86 o 
  -6  16  10     1415.11     1665.25    139.33 o 
  -5  16  10      259.19      287.45     46.77 o 
  -4  16  10       58.09       20.49     35.50 o 
  -3  16  10      918.22      951.14    100.65 o 
  -2  16  10      150.23      131.33     95.74 o 
  -1  16  10      257.51      249.87     86.63 o 
   0  16  10       12.91      -19.55     39.74 o 
   1  16  10     1343.92     1571.14    126.24 o 
   2  16  10       14.42       87.92    185.60 o 
   3  16  10        0.26       26.06     35.57 o 
   4  16  10       58.99       94.94     36.80 o 
   5  16  10      888.91      747.11     72.34 o 
   6  16  10      768.23      741.91     75.17 o 
   7  16  10       22.73        7.95     31.65 o 
 -13  17  10      246.27      221.26     64.60 o 
 -12  17  10      115.90       95.52     39.60 o 
 -11  17  10      163.23      192.79     47.80 o 
 -10  17  10       91.65       87.30     32.63 o 
  -9  17  10      196.59      207.67     32.29 o 
  -8  17  10        0.77       -1.41     30.50 o 
  -7  17  10       11.23      -18.05     32.19 o 
  -6  17  10      577.07      546.00     63.19 o 
  -5  17  10       24.57      103.71    143.71 o 
  -4  17  10      172.00      180.81    130.77 o 
  -3  17  10       13.24       42.51     59.69 o 
  -2  17  10        6.27       -0.72     87.17 o 
  -1  17  10      471.07      351.67     82.84 o 
   0  17  10        5.40       69.24    114.30 o 
   1  17  10        0.04      161.90    328.76 o 
   2  17  10      272.19      256.55    115.35 o 
   3  17  10      284.00      470.44    145.38 o 
   4  17  10      167.48      206.85     40.79 o 
   5  17  10        1.38       17.60     34.43 o 
   6  17  10       73.94       57.60     36.60 o 
 -11  18  10      654.54      596.83    147.14 o 
 -10  18  10      493.25      368.36     50.48 o 
  -9  18  10      100.40      113.56     58.47 o 
  -8  18  10       10.33       28.30     42.59 o 
  -7  18  10        1.29       12.08     30.12 o 
  -6  18  10      918.84      864.96     85.22 o 
  -5  18  10      118.32      174.08     98.52 o 
  -4  18  10      751.55      688.60     89.54 o 
  -3  18  10      106.35       67.44     58.51 o 
  -2  18  10      436.60      410.42    142.13 o 
  -1  18  10      335.70      280.58    170.11 o 
   0  18  10        0.12       36.20    188.53 o 
   1  18  10       11.51       14.08    131.41 o 
   2  18  10       68.48      254.16    596.91 o 
   3  18  10       39.24       66.93     35.93 o 
   4  18  10      315.92      385.54    133.19 o 
  -8  19  10      146.05      182.17    167.73 o 
  -7  19  10      309.39      243.50     50.42 o 
  -6  19  10      190.55      130.89     51.68 o 
  -5  19  10     1263.28     1239.40    130.75 o 
  -4  19  10       64.73       43.90     63.67 o 
  -3  19  10      370.23      342.43     49.63 o 
  -2  19  10        5.62       55.51    100.90 o 
  -1  19  10      770.11     1040.35    240.52 o 
   0  19  10      208.53      254.90    156.93 o 
   1  19  10      455.95     1169.29   1840.68 o 
 -23   1  11      492.58      548.28     55.16 o 
 -22   1  11      366.09      225.04     48.65 o 
 -21   1  11       63.64      100.94     30.66 o 
 -20   1  11        1.26        6.86     40.61 o 
 -19   1  11      566.63      558.35     59.74 o 
 -18   1  11     1294.70     1400.83    118.09 o 
 -17   1  11     1032.19      977.17     98.85 o 
 -16   1  11     1021.40     1017.52    102.08 o 
 -15   1  11        0.20        7.06     26.41 o 
 -14   1  11     1620.26     1606.79    134.34 o 
 -13   1  11      351.94      373.46     73.33 o 
 -12   1  11     6568.80     7227.83    338.86 o 
 -11   1  11      425.22      664.74    105.72 o 
 -10   1  11      136.00      163.30     61.91 o 
  -9   1  11     1077.95     1129.95    113.06 o 
  -8   1  11      824.96      711.42     85.09 o 
  -7   1  11        0.18       -1.45     24.27 o 
  -6   1  11      455.46      453.95     31.69 o 
  -5   1  11        0.02       -5.01      9.63 o 
  -4   1  11      202.58      254.26     29.13 o 
  -3   1  11      252.79      245.18     35.85 o 
  -2   1  11     1039.48     1106.60     97.35 o 
  -1   1  11        6.18       -1.23     12.00 o 
   0   1  11      170.47      197.55     29.37 o 
   1   1  11      121.00      239.91     35.80 o 
   2   1  11     2234.61     2477.95     99.69 o 
   3   1  11      156.76       75.58     19.73 o 
   4   1  11     4538.36     4647.52    128.01 o 
   5   1  11     2790.69     2959.48     91.08 o 
   6   1  11      389.31      285.69     26.23 o 
   7   1  11      731.03      724.56     61.68 o 
   8   1  11      176.21      132.44     17.13 o 
   9   1  11      478.93      452.55     47.34 o 
  10   1  11      180.67      186.23     29.18 o 
  11   1  11      127.99      105.96     25.36 o 
  12   1  11      871.04     1049.70     87.73 o 
  13   1  11       12.16       10.87     27.14 o 
  14   1  11       71.09      -34.20     34.20 o 
  15   1  11        0.23       -6.44     56.32 o 
 -23   2  11       89.10       18.10     29.50 o 
 -22   2  11      539.17      499.00     58.64 o 
 -21   2  11       41.72       17.89     25.55 o 
 -20   2  11       99.64       74.17     32.54 o 
 -19   2  11     1295.84     1671.19    109.66 o 
 -18   2  11        0.13       26.66     24.12 o 
 -17   2  11     4236.65     4004.64    229.73 o 
 -16   2  11      367.84      319.43    129.15 o 
 -15   2  11      115.37      174.34     73.76 o 
 -14   2  11       64.13       54.92     73.51 o 
 -13   2  11       23.78       26.96     21.21 o 
 -12   2  11      245.57      253.38     89.41 o 
 -11   2  11        0.88       18.81     35.27 o 
 -10   2  11      144.45       86.65     37.90 o 
  -9   2  11     4819.80     4540.80    239.82 o 
  -8   2  11     1545.70     1509.89    120.51 o 
  -7   2  11    14594.50    14461.47    236.89 o 
  -6   2  11       26.24       20.89     11.89 o 
  -5   2  11      870.12      784.87     71.86 o 
  -4   2  11       50.04       23.02     26.39 o 
  -3   2  11     1239.55     1107.37     60.59 o 
  -2   2  11      347.07      404.64     40.49 o 
  -1   2  11       78.44       65.35     21.07 o 
   0   2  11      495.07      419.14     61.06 o 
   1   2  11      276.70      194.42     30.97 o 
   2   2  11     2321.30     2550.69    110.11 o 
   3   2  11     2391.12     1936.98    100.61 o 
   4   2  11       56.78      114.83     18.36 o 
   5   2  11      176.57      237.14     30.96 o 
   6   2  11     2216.61     2656.97     88.28 o 
   7   2  11      916.01     1027.09     58.87 o 
   8   2  11      313.95      272.60     32.88 o 
   9   2  11       81.62       55.12     18.99 o 
  10   2  11       13.67       15.18     20.05 o 
  11   2  11        7.56        4.30     24.05 o 
  12   2  11      339.59      165.30     57.79 o 
  13   2  11       14.05      -31.85     32.65 o 
  14   2  11      621.60      744.28    100.25 o 
  15   2  11      156.62      238.38     77.90 o 
 -23   3  11       96.21       97.15     58.66 o 
 -22   3  11       69.65       59.70     48.24 o 
 -21   3  11       28.32      134.00    294.55 o 
 -20   3  11      563.31      428.90     51.69 o 
 -19   3  11      401.39      357.17     41.45 o 
 -18   3  11      428.77      404.07     67.67 o 
 -17   3  11      804.02      806.19     90.07 o 
 -16   3  11     1044.98     1082.90    100.94 o 
 -15   3  11     1147.60     1125.49    103.19 o 
 -14   3  11      631.07      647.44     87.73 o 
 -13   3  11      162.47      153.17     30.08 o 
 -12   3  11     9218.51     9645.89    255.26 o 
 -11   3  11       35.10        7.77     25.42 o 
 -10   3  11      111.98      166.74     30.53 o 
  -9   3  11     1102.61     1068.15     55.56 o 
  -8   3  11     1284.61     1018.42     57.40 o 
  -7   3  11        3.36       -4.74     11.97 o 
  -6   3  11      998.72      990.89     78.97 o 
  -5   3  11        1.01        0.93     10.83 o 
  -4   3  11      501.41      533.15     35.71 o 
  -3   3  11     1027.80      896.47     70.49 o 
  -2   3  11     1165.97     1094.96    130.93 o 
  -1   3  11     1327.34     1342.82    110.42 o 
   0   3  11      144.34      167.73     41.55 o 
   1   3  11      481.39      444.77     59.39 o 
   2   3  11     3367.80     3454.85    125.25 o 
   3   3  11       17.83       30.95     18.84 o 
   4   3  11      692.83      884.88     64.77 o 
   5   3  11     4864.50     5151.57    117.80 o 
   6   3  11      879.14      975.20     51.72 o 
   7   3  11        9.88        1.61     18.08 o
[truncated: 144,352 more chars]
